# Supplementary material for: Intra-promoter switch of transcription initiation sites in proliferation signaling-dependent RNA metabolism
Source: Nat Struct Mol Biol. 2023 Nov 23;30(12):1970–84. doi: 10.1038/s41594-023-01156-8 (PMC10716046; doi:10.1038/s41594-023-01156-8)
Supplement: Supplementary file 3 — Gene lists supporting Figs. 2,3,4 and 6, detailing the pan-cancer, radiotherapy-associated and irradiation-affected trajectory gene lists, together with the radio-responsiveness signature and pan-cancer intersection gene sets, respectively. [file 41594_2023_1156_MOESM3_ESM.xlsx]

## Sheet: Sup Data 1
Supplementary data 1 (related to Figure 2): Dual initiator genes with cohort dependant trajectory of YC:YR. transcription initiation levels	Pan cancer trajectory	Gene symbol
Selection criteria: Dual initiator with YC:YR levels following the patturn - YC enriched cancers > YC neutral cancers > YC depleted cancers	ENSG00000087884	AAMDC
	ENSG00000085563	ABCB1
	ENSG00000197150	ABCB8
	ENSG00000154930	ACSS1
	ENSG00000170634	ACYP2
	ENSG00000197381	ADARB1
	ENSG00000063761	ADCK1
	ENSG00000155897	ADCY8
	ENSG00000131355	ADGRE3
	ENSG00000156110	ADK
	ENSG00000157510	AFAP1L1
	ENSG00000144218	AFF3
	ENSG00000124942	AHNAK
	ENSG00000106948	AKNA
	ENSG00000179477	ALOX12B
	ENSG00000179148	ALOXE3
	ENSG00000259234	ANKRD34C-AS1
	ENSG00000213337	ANKRD39
	ENSG00000011426	ANLN
	ENSG00000160746	ANO10
	ENSG00000185101	ANO9
	ENSG00000100823	APEX1
	ENSG00000221963	APOL6
	ENSG00000168374	ARF4
	ENSG00000132694	ARHGEF11
	ENSG00000243069	ARHGEF26-AS1
	ENSG00000120029	ARMH3
	ENSG00000123268	ATF1
	ENSG00000115966	ATF2
	ENSG00000005238	ATOSB
	ENSG00000174437	ATP2A2
	ENSG00000185344	ATP6V0A2
	ENSG00000146776	ATXN7L1
	ENSG00000137936	BCAR3
	ENSG00000186174	BCL9L
	ENSG00000177951	BET1L
	ENSG00000197299	BLM
	ENSG00000007202	BLTP2
	ENSG00000186191	BPIFB4
	ENSG00000172270	BSG
	ENSG00000133243	BTBD2
	ENSG00000154493	C10orf90
	ENSG00000205710	C17orf107
	ENSG00000131943	C19orf12
	ENSG00000108561	C1QBP
	ENSG00000184208	C22orf46
	ENSG00000172244	C5orf34
	ENSG00000145349	CAMK2D
	ENSG00000076826	CAMSAP3
	ENSG00000105971	CAV2
	ENSG00000048342	CC2D2A
	ENSG00000117477	CCDC181
	ENSG00000118816	CCNI
	ENSG00000204345	CD300LD
	ENSG00000198851	CD3E
	ENSG00000238184	CD81-AS1
	ENSG00000085117	CD82
	ENSG00000101224	CDC25B
	ENSG00000179242	CDH4
	ENSG00000006837	CDKL3
	ENSG00000172828	CES3
	ENSG00000087237	CETP
	ENSG00000213085	CFAP45
	ENSG00000243710	CFAP57
	ENSG00000120051	CFAP58
	ENSG00000163320	CGGBP1
	ENSG00000167670	CHAF1A
	ENSG00000177200	CHD9
	ENSG00000171603	CLSTN1
	ENSG00000184220	CMSS1
	ENSG00000149646	CNBD2
	ENSG00000143771	CNIH4
	ENSG00000130176	CNN1
	ENSG00000164597	COG5
	ENSG00000196739	COL27A1
	ENSG00000171812	COL8A2
	ENSG00000118004	COLEC11
	ENSG00000106066	CPVL
	ENSG00000109265	CRACD
	ENSG00000169372	CRADD
	ENSG00000130545	CRB3
	ENSG00000103196	CRISPLD2
	ENSG00000149179	CSTPP1
	ENSG00000178585	CTNNBIP1
	ENSG00000156234	CXCL13
	ENSG00000160683	CXCR5
	ENSG00000071626	DAZAP1
	ENSG00000132716	DCAF8
	ENSG00000132716	DCAF8
	ENSG00000146038	DCDC2
	ENSG00000134574	DDB2
	ENSG00000198837	DENND4B
	ENSG00000128191	DGCR8
	ENSG00000077044	DGKD
	ENSG00000157680	DGKI
	ENSG00000181192	DHTKD1
	ENSG00000150764	DIXDC1
	ENSG00000187908	DMBT1
	ENSG00000007174	DNAH9
	ENSG00000077232	DNAJC10
	ENSG00000179532	DNHD1
	ENSG00000149927	DOC2A
	ENSG00000133884	DPF2
	ENSG00000171587	DSCAM
	ENSG00000111266	DUSP16
	ENSG00000146648	EGFR
	ENSG00000135373	EHF
	ENSG00000149100	EIF3M
	ENSG00000187840	EIF4EBP1
	ENSG00000075151	EIF4G3
	ENSG00000106682	EIF4H
	ENSG00000132205	EMILIN2
	ENSG00000132199	ENOSF1
	ENSG00000157554	ERG
	ENSG00000107566	ERLIN1
	ENSG00000091831	ESR1
	ENSG00000120705	ETF1
	ENSG00000167106	FAM102A
	ENSG00000173557	FAM166C
	ENSG00000168754	FAM178B
	ENSG00000071859	FAM50A
	ENSG00000197601	FAR1
	ENSG00000142449	FBN3
	ENSG00000156860	FBRS
	ENSG00000088340	FER1L4
	ENSG00000189283	FHIT
	ENSG00000122642	FKBP9
	ENSG00000139926	FRMD6
	ENSG00000033170	FUT8
	ENSG00000099860	GADD45B
	ENSG00000130035	GALNT8
	ENSG00000130005	GAMT
	ENSG00000102886	GDPD3
	ENSG00000078369	GNB1
	ENSG00000232284	GNG12-AS1
	ENSG00000183098	GPC6
	ENSG00000167468	GPX4
	ENSG00000186088	GSAP
	ENSG00000110768	GTF2H1
	ENSG00000130299	GTPBP3
	ENSG00000168298	H1-4
	ENSG00000147874	HAUS6
	ENSG00000270604	HCG17
	ENSG00000187105	HEATR4
	ENSG00000137133	HINT2
	ENSG00000127124	HIVEP3
	ENSG00000172987	HPSE2
	ENSG00000157423	HYDIN
	ENSG00000232656	IDI2-AS1
	ENSG00000244040	IL12A-AS1
	ENSG00000138684	IL21
	ENSG00000197272	IL27
	ENSG00000100385	IL2RB
	ENSG00000129965	INS-IGF2
	ENSG00000108506	INTS2
	ENSG00000205339	IPO7
	ENSG00000103599	IQCH
	ENSG00000100593	ISM2
	ENSG00000182149	IST1
	ENSG00000261796	ISY1-RAB43
	ENSG00000198399	ITSN2
	ENSG00000102221	JADE3
	ENSG00000156113	KCNMA1
	ENSG00000165097	KDM1B
	ENSG00000173120	KDM2A
	ENSG00000121774	KHDRBS1
	ENSG00000054523	KIF1B
	ENSG00000139116	KIF21A
	ENSG00000079616	KIF22
	ENSG00000104892	KLC3
	ENSG00000178502	KLHL11
	ENSG00000146021	KLHL3
	ENSG00000118058	KMT2A
	ENSG00000171360	KRT38
	ENSG00000126777	KTN1
	ENSG00000050555	LAMC3
	ENSG00000011638	LDAF1
	ENSG00000171747	LGALS4
	ENSG00000107187	LHX3
	ENSG00000177338	LINC00469
	ENSG00000259471	LINC01169
	ENSG00000234380	LINC01426
	ENSG00000250888	LINC01455
	ENSG00000231437	LINC01750
	ENSG00000238042	LINC02257
	ENSG00000255760	LINC02422
	ENSG00000235142	LINC02532
	ENSG00000105983	LMBR1
	ENSG00000134013	LOXL2
	ENSG00000121931	LRIF1
	ENSG00000148655	LRMDA
	ENSG00000128606	LRRC17
	ENSG00000133315	MACROD1
	ENSG00000110514	MADD
	ENSG00000185022	MAFF
	ENSG00000117643	MAN1C1
	ENSG00000006062	MAP3K14
	ENSG00000138834	MAPK8IP3
	ENSG00000007047	MARK4
	ENSG00000086015	MAST2
	ENSG00000065328	MCM10
	ENSG00000160294	MCM3AP
	ENSG00000153898	MCOLN2
	ENSG00000055732	MCOLN3
	ENSG00000214548	MEG3
	ENSG00000157890	MEGF11
	ENSG00000103260	METRN
	ENSG00000102858	MGRN1
	ENSG00000167470	MIDN
	ENSG00000099812	MISP
	ENSG00000125863	MKKS
	ENSG00000079277	MKNK1
	ENSG00000116151	MORN1
	ENSG00000291120	MRPL45P2
	ENSG00000124532	MRS2
	ENSG00000153944	MSI2
	ENSG00000198793	MTOR
	ENSG00000169894	MUC3A
	ENSG00000013364	MVP
	ENSG00000197616	MYH6
	ENSG00000140795	MYLK3
	ENSG00000145555	MYO10
	ENSG00000160877	NACC1
	ENSG00000152620	NADK2
	ENSG00000135372	NAT10
	ENSG00000104490	NCALD
	ENSG00000109805	NCAPG
	ENSG00000196498	NCOR2
	ENSG00000101079	NDRG3
	ENSG00000145494	NDUFS6
	ENSG00000115286	NDUFS7
	ENSG00000008441	NFIX
	ENSG00000086102	NFX1
	ENSG00000169992	NLGN2
	ENSG00000091106	NLRC4
	ENSG00000225921	NOL7
	ENSG00000291088	NPEPPSP1
	ENSG00000181163	NPM1
	ENSG00000103148	NPRL3
	ENSG00000115216	NRBP1
	ENSG00000091129	NRCAM
	ENSG00000156831	NSMCE2
	ENSG00000164978	NUDT2
	ENSG00000272325	NUDT3
	ENSG00000272269	NUP153-AS1
	ENSG00000126883	NUP214
	ENSG00000108559	NUP88
	ENSG00000102900	NUP93
	ENSG00000167693	NXN
	ENSG00000154358	OBSCN
	ENSG00000046651	OFD1
	ENSG00000091039	OSBPL8
	ENSG00000117859	OSBPL9
	ENSG00000154124	OTULIN
	ENSG00000154814	OXNAD1
	ENSG00000172939	OXSR1
	ENSG00000006712	PAF1
	ENSG00000076641	PAG1
	ENSG00000124374	PAIP2B
	ENSG00000149269	PAK1
	ENSG00000130669	PAK4
	ENSG00000107719	PALD1
	ENSG00000166803	PCLAF
	ENSG00000249915	PDCD6
	ENSG00000170248	PDCD6IP
	ENSG00000128655	PDE11A
	ENSG00000113448	PDE4D
	ENSG00000107438	PDLIM1
	ENSG00000173517	PEAK1
	ENSG00000148985	PGAP2
	ENSG00000134686	PHC2
	ENSG00000100151	PICK1
	ENSG00000108474	PIGL
	ENSG00000117461	PIK3R3
	ENSG00000240891	PLCXD2
	ENSG00000115956	PLEK
	ENSG00000105559	PLEKHA4
	ENSG00000090924	PLEKHG2
	ENSG00000171680	PLEKHG5
	ENSG00000166851	PLK1
	ENSG00000177666	PNPLA2
	ENSG00000101868	POLA1
	ENSG00000014138	POLA2
	ENSG00000099821	POLRMT
	ENSG00000109819	PPARGC1A
	ENSG00000177380	PPFIA3
	ENSG00000110841	PPFIBP1
	ENSG00000149923	PPP4C
	ENSG00000185238	PRMT3
	ENSG00000100033	PRODH
	ENSG00000163421	PROK2
	ENSG00000167595	PROSER3
	ENSG00000288701	PRRC2B
	ENSG00000215148	PRSS41
	ENSG00000156011	PSD3
	ENSG00000221826	PSG3
	ENSG00000185627	PSMD13
	ENSG00000099341	PSMD8
	ENSG00000117425	PTCH2
	ENSG00000112655	PTK7
	ENSG00000173482	PTPRM
	ENSG00000196090	PTPRT
	ENSG00000090565	RAB11FIP3
	ENSG00000169213	RAB3B
	ENSG00000127328	RAB3IP
	ENSG00000204628	RACK1
	ENSG00000164080	RAD54L2
	ENSG00000268592	RAET1E-AS1
	ENSG00000039560	RAI14
	ENSG00000091428	RAPGEF4
	ENSG00000155903	RASA2
	ENSG00000122257	RBBP6
	ENSG00000080839	RBL1
	ENSG00000103479	RBL2
	ENSG00000173039	RELA
	ENSG00000111783	RFX4
	ENSG00000185002	RFX6
	ENSG00000173156	RHOD
	ENSG00000117000	RLF
	ENSG00000187147	RNF220
	ENSG00000181852	RNF41
	ENSG00000023191	RNH1
	ENSG00000291146	RP9P
	ENSG00000063177	RPL18
	ENSG00000130255	RPL36
	ENSG00000089157	RPLP0
	ENSG00000115268	RPS15
	ENSG00000149273	RPS3
	ENSG00000177189	RPS6KA3
	ENSG00000167325	RRM1
	ENSG00000048649	RSF1
	ENSG00000174891	RSRC1
	ENSG00000079102	RUNX1T1
	ENSG00000160633	SAFB
	ENSG00000162929	SANBR
	ENSG00000246273	SBF2-AS1
	ENSG00000146285	SCML4
	ENSG00000177098	SCN4B
	ENSG00000159307	SCUBE1
	ENSG00000085415	SEH1L
	ENSG00000138468	SENP7
	ENSG00000122545	SEPTIN7
	ENSG00000099381	SETD1A
	ENSG00000156398	SFXN2
	ENSG00000165181	SHOC1
	ENSG00000161640	SIGLEC11
	ENSG00000140199	SLC12A6
	ENSG00000146477	SLC22A3
	ENSG00000125648	SLC25A23
	ENSG00000133195	SLC39A11
	ENSG00000167703	SLC43A2
	ENSG00000142494	SLC47A1
	ENSG00000187122	SLIT1
	ENSG00000127616	SMARCA4
	ENSG00000101596	SMCHD1
	ENSG00000162814	SPATA17
	ENSG00000152377	SPOCK1
	ENSG00000005206	SPPL2B
	ENSG00000171621	SPSB1
	ENSG00000160460	SPTBN4
	ENSG00000090054	SPTLC1
	ENSG00000277363	SRCIN1
	ENSG00000198911	SREBF2
	ENSG00000115525	ST3GAL5
	ENSG00000163527	STT3B
	ENSG00000164744	SUN3
	ENSG00000161860	SYCE2
	ENSG00000143469	SYT14
	ENSG00000132405	TBC1D14
	ENSG00000054611	TBC1D22A
	ENSG00000105254	TBCB
	ENSG00000071564	TCF3
	ENSG00000042832	TG
	ENSG00000163634	THOC7
	ENSG00000099800	TIMM13
	ENSG00000104980	TIMM44
	ENSG00000143183	TMCO1
	ENSG00000188807	TMEM201
	ENSG00000089063	TMEM230
	ENSG00000090905	TNRC6A
	ENSG00000141198	TOM1L1
	ENSG00000141933	TPGS1
	ENSG00000129167	TPH1
	ENSG00000269113	TRABD2B
	ENSG00000101255	TRIB3
	ENSG00000112343	TRIM38
	ENSG00000100815	TRIP11
	ENSG00000133107	TRPC4
	ENSG00000196367	TRRAP
	ENSG00000171045	TSNARE1
	ENSG00000214063	TSPAN4
	ENSG00000100154	TTC28
	ENSG00000141540	TTYH2
	ENSG00000184182	UBE2F
	ENSG00000151148	UBE3B
	ENSG00000116750	UCHL5
	ENSG00000087206	UIMC1
	ENSG00000133958	UNC79
	ENSG00000059145	UNKL
	ENSG00000164663	USP49
	ENSG00000141076	UTP4
	ENSG00000101558	VAPA
	ENSG00000144560	VGLL4
	ENSG00000075702	WDR62
	ENSG00000167716	WDR81
	ENSG00000105875	WDR91
	ENSG00000142784	WDTC1
	ENSG00000124535	WRNIP1
	ENSG00000124256	ZBP1
	ENSG00000158545	ZC3H18
	ENSG00000177054	ZDHHC13
	ENSG00000220201	ZGLP1
	ENSG00000167635	ZNF146
	ENSG00000147394	ZNF185
	ENSG00000122386	ZNF205
	ENSG00000223910	ZNF32-AS3
	ENSG00000161298	ZNF382
	ENSG00000118156	ZNF541
	ENSG00000269343	ZNF587B
	ENSG00000180357	ZNF609
	ENSG00000197123	ZNF679
	ENSG00000197863	ZNF790

## Sheet: Sup Data 2
Supplementary data 2 (related to Figure 3): Dual initiator genes with radio-sensitivity associated trajectory of YC:YR usage	Responsive enriched	Gene symbol
Selection criteria: Dual initiator with YC:YR levels following the patturn - Radio-responsive CRC > 1.5x Moderately responsive CRC > 1.5x Non-responsive CRC	ENSG00000130939	UBE4B
	ENSG00000120942	UBIAD1
	ENSG00000180198	RCC1
	ENSG00000159596	TMEM69
	ENSG00000198160	MIER1
	ENSG00000122484	RPAP2
	ENSG00000155363	MOV10
	ENSG00000143222	UFC1
	ENSG00000067704	IARS2
	ENSG00000228106	AL392172.1
	ENSG00000131697	NPHP4
	ENSG00000132781	MUTYH
	ENSG00000157216	SSBP3
	ENSG00000122417	ODF2L
	ENSG00000274068	AL449266.1
	ENSG00000143368	SF3B4
	ENSG00000189171	S100A13
	ENSG00000143162	CREG1
	ENSG00000243147	MRPL33
	ENSG00000021574	SPAST
	ENSG00000018699	TTC27
	ENSG00000170634	ACYP2
	ENSG00000169764	UGP2
	ENSG00000170485	NPAS2
	ENSG00000152082	MZT2B
	ENSG00000197157	SND1
	ENSG00000077380	DYNC1I2
	ENSG00000151687	ANKAR
	ENSG00000138363	ATIC
	ENSG00000197756	RPL37A
	ENSG00000142330	CAPN10
	ENSG00000184924	PTRHD1
	ENSG00000084754	HADHA
	ENSG00000115944	COX7A2L
	ENSG00000138095	LRPPRC
	ENSG00000068784	SRBD1
	ENSG00000179818	PCBP1-AS1
	ENSG00000144034	TPRKB
	ENSG00000115486	GGCX
	ENSG00000115561	CHMP3
	ENSG00000173272	MZT2A
	ENSG00000241399	CD302
	ENSG00000115966	ATF2
	ENSG00000144320	LNPK
	ENSG00000003436	TFPI
	ENSG00000173166	RAPH1
	ENSG00000176946	THAP4
	ENSG00000171135	JAGN1
	ENSG00000163607	GTPBP8
	ENSG00000163913	IFT122
	ENSG00000144895	EIF2A
	ENSG00000163655	GMPS
	ENSG00000136521	NDUFB5
	ENSG00000144645	OSBPL10
	ENSG00000154174	TOMM70
	ENSG00000082781	ITGB5
	ENSG00000274810	NPHP3-ACAD11
	ENSG00000163577	EIF5A2
	ENSG00000173950	XXYLT1
	ENSG00000109610	SOD3
	ENSG00000184305	CCSER1
	ENSG00000109475	RPL34
	ENSG00000168556	ING2
	ENSG00000145476	CYP4V2
	ENSG00000181982	CCDC149
	ENSG00000169989	TIGD4
	ENSG00000038002	AGA
	ENSG00000112992	NNT
	ENSG00000134058	CDK7
	ENSG00000113356	POLR3G
	ENSG00000015479	MATR3
	ENSG00000164332	UBLCP1
	ENSG00000113328	CCNG1
	ENSG00000127022	CANX
	ENSG00000164347	GFM2
	ENSG00000198780	FAM169A
	ENSG00000169567	HINT1
	ENSG00000164587	RPS14
	ENSG00000132912	DCTN4
	ENSG00000131187	F12
	ENSG00000204628	RACK1
	ENSG00000204410	MSH5
	ENSG00000137309	HMGA1
	ENSG00000096092	TMEM14A
	ENSG00000135537	AFG1L
	ENSG00000111832	RWDD1
	ENSG00000146416	AIG1
	ENSG00000112699	GMDS
	ENSG00000214113	LYRM4
	ENSG00000137203	TFAP2A
	ENSG00000137288	UQCC2
	ENSG00000146263	MMS22L
	ENSG00000146350	TBC1D32
	ENSG00000112378	PERP
	ENSG00000196313	POM121
	ENSG00000105819	PMPCB
	ENSG00000059377	TBXAS1
	ENSG00000002933	TMEM176A
	ENSG00000126870	WDR60
	ENSG00000002822	MAD1L1
	ENSG00000106635	BCL7B
	ENSG00000128581	IFT22
	ENSG00000158623	COPG2
	ENSG00000120899	PTK2B
	ENSG00000104312	RIPK2
	ENSG00000155100	OTUD6B
	ENSG00000168575	SLC20A2
	ENSG00000008988	RPS20
	ENSG00000156467	UQCRB
	ENSG00000156482	RPL30
	ENSG00000120963	ZNF706
	ENSG00000153310	FAM49B
	ENSG00000253210	AC040970.1
	ENSG00000104529	EEF1D
	ENSG00000122705	CLTA
	ENSG00000136937	NCBP1
	ENSG00000136783	NIPSNAP3A
	ENSG00000095209	TMEM38B
	ENSG00000137154	RPS6
	ENSG00000198680	TUSC1
	ENSG00000165264	NDUFB6
	ENSG00000138326	RPS24
	ENSG00000026103	FAS
	ENSG00000107443	CCNJ
	ENSG00000165886	UBTD1
	ENSG00000182180	MRPS16
	ENSG00000223482	NUTM2A-AS1
	ENSG00000258588	TRIM6-TRIM34
	ENSG00000166441	RPL27A
	ENSG00000205339	IPO7
	ENSG00000025434	NR1H3
	ENSG00000149761	NUDT22
	ENSG00000168061	SAC3D1
	ENSG00000149823	VPS51
	ENSG00000110717	NDUFS8
	ENSG00000149273	RPS3
	ENSG00000137494	ANKRD42
	ENSG00000137720	C11orf1
	ENSG00000110700	RPS13
	ENSG00000121680	PEX16
	ENSG00000134809	TIMM10
	ENSG00000254772	EEF1G
	ENSG00000174791	RIN1
	ENSG00000137509	PRCP
	ENSG00000149573	MPZL2
	ENSG00000177406	AC021054.1
	ENSG00000257379	AC023509.1
	ENSG00000182796	TMEM198B
	ENSG00000166896	ATP23
	ENSG00000149948	HMGA2
	ENSG00000127337	YEATS4
	ENSG00000256028	AC026362.1
	ENSG00000111671	SPSB2
	ENSG00000070018	LRP6
	ENSG00000139146	SINHCAF
	ENSG00000139624	CERS5
	ENSG00000196531	NACA
	ENSG00000187109	NAP1L1
	ENSG00000102189	EEA1
	ENSG00000136026	CKAP4
	ENSG00000186298	PPP1CC
	ENSG00000089157	RPLP0
	ENSG00000073910	FRY
	ENSG00000139668	WDFY2
	ENSG00000102471	NDFIP2
	ENSG00000270181	BIVM-ERCC5
	ENSG00000153487	ING1
	ENSG00000185896	LAMP1
	ENSG00000139684	ESD
	ENSG00000100823	APEX1
	ENSG00000100938	GMPR2
	ENSG00000100890	KIAA0391
	ENSG00000165948	IFI27L1
	ENSG00000129472	RAB2B
	ENSG00000089775	ZBTB25
	ENSG00000100554	ATP6V1D
	ENSG00000100865	CINP
	ENSG00000166145	SPINT1
	ENSG00000157456	CCNB2
	ENSG00000166128	RAB8B
	ENSG00000137818	RPLP1
	ENSG00000166557	TMED3
	ENSG00000103657	HERC1
	ENSG00000174628	IQCK
	ENSG00000205629	LCMT1
	ENSG00000126602	TRAP1
	ENSG00000171490	RSL1D1
	ENSG00000260442	ATP2A1-AS1
	ENSG00000141101	NOB1
	ENSG00000127774	EMC6
	ENSG00000177602	HASPIN
	ENSG00000108523	RNF167
	ENSG00000170222	ADPRM
	ENSG00000128487	SPECC1
	ENSG00000109084	TMEM97
	ENSG00000264031	ABHD15-AS1
	ENSG00000168517	HEXIM2
	ENSG00000108984	MAP2K6
	ENSG00000141252	VPS53
	ENSG00000108561	C1QBP
	ENSG00000161970	RPL26
	ENSG00000006025	OSBPL7
	ENSG00000159184	HOXB13
	ENSG00000108510	MED13
	ENSG00000141543	EIF4A3
	ENSG00000185332	TMEM105
	ENSG00000185504	FAAP100
	ENSG00000169738	DCXR
	ENSG00000101752	MIB1
	ENSG00000267952	AC008878.1
	ENSG00000130175	PRKCSH
	ENSG00000104979	C19orf53
	ENSG00000053501	USE1
	ENSG00000105676	ARMC6
	ENSG00000089351	GRAMD1A
	ENSG00000105672	ETV2
	ENSG00000267748	AC011479.1
	ENSG00000105372	RPS19
	ENSG00000170889	RPS9
	ENSG00000108107	RPL28
	ENSG00000083828	ZNF586
	ENSG00000083845	RPS5
	ENSG00000104774	MAN2B1
	ENSG00000064547	LPAR2
	ENSG00000073050	XRCC1
	ENSG00000063177	RPL18
	ENSG00000233493	TMEM238
	ENSG00000125779	PANK2
	ENSG00000125868	DSTN
	ENSG00000088930	XRN2
	ENSG00000125970	RALY
	ENSG00000125991	ERGIC3
	ENSG00000204070	SYS1
	ENSG00000101161	PRPF6
	ENSG00000101400	SNTA1
	ENSG00000088298	EDEM2
	ENSG00000126005	MMP24OS
	ENSG00000242372	EIF6
	ENSG00000182362	YBEY
	ENSG00000160180	TFF3
	ENSG00000100297	MCM5
	ENSG00000100129	EIF3L
	ENSG00000100319	ZMAT5
	ENSG00000100353	EIF3D
	ENSG00000180879	SSR4
	ENSG00000177854	TMEM187
	ENSG00000157399	ARSE
	ENSG00000130021	PUDP
	ENSG00000124313	IQSEC2
	ENSG00000187325	TAF9B
	ENSG00000102181	CD99L2
	ENSG00000133216	EPHB2
	ENSG00000171960	PPIH
	ENSG00000126091	ST3GAL3
	ENSG00000132849	PATJ
	ENSG00000031698	SARS
	ENSG00000183508	FAM46C
	ENSG00000143164	DCAF6
	ENSG00000094975	SUCO
	ENSG00000127054	INTS11
	ENSG00000157911	PEX10
	ENSG00000088280	ASAP3
	ENSG00000117614	SYF2
	ENSG00000132128	LRRC41
	ENSG00000116580	GON4L
	ENSG00000227671	AL390728.4
	ENSG00000151692	RNF144A
	ENSG00000134330	IAH1
	ENSG00000153094	BCL2L11
	ENSG00000115107	STEAP3
	ENSG00000115271	GCA
	ENSG00000115457	IGFBP2
	ENSG00000100890	PRORP
	ENSG00000135956	TMEM127
	ENSG00000119041	GTF3C3
	ENSG00000170293	CMTM8
	ENSG00000169379	ARL13B
	ENSG00000114120	SLC25A36
	ENSG00000060971	ACAA1
	ENSG00000160746	ANO10
	ENSG00000114388	NPRL2
	ENSG00000172667	ZMAT3
	ENSG00000205981	DNAJC19
	ENSG00000132405	TBC1D14
	ENSG00000002549	LAP3
	ENSG00000169299	PGM2
	ENSG00000178950	GAK
	ENSG00000035928	RFC1
	ENSG00000170448	NFXL1
	ENSG00000138750	NUP54
	ENSG00000198189	HSD17B11
	ENSG00000138821	SLC39A8
	ENSG00000109390	NDUFC1
	ENSG00000164162	ANAPC10
	ENSG00000164182	NDUFAF2
	ENSG00000039319	ZFYVE16
	ENSG00000113318	MSH3
	ENSG00000164615	CAMLG
	ENSG00000055163	CYFIP2
	ENSG00000249042	AC008771.1
	ENSG00000197226	TBC1D9B
	ENSG00000111845	PAK1IP1
	ENSG00000196812	ZSCAN16
	ENSG00000171453	POLR1C
	ENSG00000112305	SMAP1
	ENSG00000065615	CYB5R4
	ENSG00000111911	HINT3
	ENSG00000146476	ARMT1
	ENSG00000204713	TRIM27
	ENSG00000137331	IER3
	ENSG00000204052	LRRC73
	ENSG00000135341	MAP3K7
	ENSG00000120253	NUP43
	ENSG00000155906	RMND1
	ENSG00000136238	RAC1
	ENSG00000188732	FAM221A
	ENSG00000122547	EEPD1
	ENSG00000135249	RINT1
	ENSG00000197448	GSTK1
	ENSG00000006625	GGCT
	ENSG00000122643	NT5C3A
	ENSG00000158604	TMED4
	ENSG00000136205	TNS3
	ENSG00000213462	ERV3-1
	ENSG00000105829	BET1
	ENSG00000005075	POLR2J
	ENSG00000008282	SYPL1
	ENSG00000091136	LAMB1
	ENSG00000033050	ABCF2
	ENSG00000120915	EPHX2
	ENSG00000228801	AC064807.1
	ENSG00000275074	NUDT18
	ENSG00000131931	THAP1
	ENSG00000104361	NIPAL2
	ENSG00000253716	MINCR
	ENSG00000147905	ZCCHC7
	ENSG00000155827	RNF20
	ENSG00000119471	HSDL2
	ENSG00000130707	ASS1
	ENSG00000177239	MAN1B1
	ENSG00000148218	ALAD
	ENSG00000136883	KIF12
	ENSG00000165630	PRPF18
	ENSG00000099246	RAB18
	ENSG00000235823	OLMALINC
	ENSG00000166171	DPCD
	ENSG00000136770	DNAJC1
	ENSG00000175395	ZNF25
	ENSG00000166136	NDUFB8
	ENSG00000107833	NPM3
	ENSG00000108039	XPNPEP1
	ENSG00000214413	BBIP1
	ENSG00000150455	TIRAP
	ENSG00000166337	TAF10
	ENSG00000180423	HARBI1
	ENSG00000133316	WDR74
	ENSG00000175567	UCP2
	ENSG00000087053	MTMR2
	ENSG00000110013	SIAE
	ENSG00000061794	MRPS35
	ENSG00000196465	MYL6B
	ENSG00000135506	OS9
	ENSG00000111142	METAP2
	ENSG00000075415	SLC25A3
	ENSG00000204852	TCTN1
	ENSG00000111707	SUDS3
	ENSG00000064102	INTS13
	ENSG00000015153	YAF2
	ENSG00000151239	TWF1
	ENSG00000094914	AAAS
	ENSG00000110955	ATP5F1B
	ENSG00000133773	CCDC59
	ENSG00000075188	NUP37
	ENSG00000120837	NFYB
	ENSG00000234608	MAPKAPK5-AS1
	ENSG00000157895	C12orf43
	ENSG00000196498	NCOR2
	ENSG00000120690	ELF1
	ENSG00000088451	TGDS
	ENSG00000258289	CHURC1
	ENSG00000072415	MPP5
	ENSG00000215271	HOMEZ
	ENSG00000213920	MDP1
	ENSG00000174373	RALGAPA1
	ENSG00000100522	GNPNAT1
	ENSG00000186615	KTN1-AS1
	ENSG00000128463	EMC4
	ENSG00000140320	BAHD1
	ENSG00000188266	HYKK
	ENSG00000261147	AC091167.2
	ENSG00000137776	SLTM
	ENSG00000182718	ANXA2
	ENSG00000137831	UACA
	ENSG00000197562	RAB40C
	ENSG00000103197	TSC2
	ENSG00000102897	LYRM1
	ENSG00000167969	ECI1
	ENSG00000103502	CDIPT
	ENSG00000255439	AC135050.2
	ENSG00000172775	FAM192A
	ENSG00000260456	C16orf95
	ENSG00000236618	PITPNA-AS1
	ENSG00000129197	RPAIN
	ENSG00000154914	USP43
	ENSG00000187607	ZNF286A
	ENSG00000177427	MIEF2
	ENSG00000166750	SLFN5
	ENSG00000006125	AP2B1
	ENSG00000278845	MRPL45
	ENSG00000141753	IGFBP4
	ENSG00000168256	NKIRAS2
	ENSG00000011052	NME1-NME2
	ENSG00000141198	TOM1L1
	ENSG00000154217	PITPNC1
	ENSG00000108639	SYNGR2
	ENSG00000167705	RILP
	ENSG00000213977	TAX1BP3
	ENSG00000198920	KIAA0753
	ENSG00000141030	COPS3
	ENSG00000188522	FAM83G
	ENSG00000108389	MTMR4
	ENSG00000161513	FDXR
	ENSG00000161542	PRPSAP1
	ENSG00000134490	TMEM241
	ENSG00000154832	CXXC1
	ENSG00000066926	FECH
	ENSG00000167468	GPX4
	ENSG00000196705	ZNF431
	ENSG00000205138	SDHAF1
	ENSG00000099341	PSMD8
	ENSG00000269388	AC018755.3
	ENSG00000063245	EPN1
	ENSG00000268750	AC010522.1
	ENSG00000249471	ZNF324B
	ENSG00000267740	AC024592.3
	ENSG00000095059	DHPS
	ENSG00000197020	ZNF100
	ENSG00000169021	UQCRFS1
	ENSG00000167604	NFKBID
	ENSG00000105409	ATP1A3
	ENSG00000167378	IRGQ
	ENSG00000012061	ERCC1
	ENSG00000105281	SLC1A5
	ENSG00000088826	SMOX
	ENSG00000154930	ACSS1
	ENSG00000155621	C9orf85
	ENSG00000101160	CTSZ
	ENSG00000101166	PRELID3B
	ENSG00000243927	MRPS6
	ENSG00000160190	SLC37A1
	ENSG00000159200	RCAN1
	ENSG00000100211	CBY1
	ENSG00000099899	TRMT2A
	ENSG00000100242	SUN2
	ENSG00000100380	ST13
	ENSG00000183864	TOB2
	ENSG00000100417	PMM1
	ENSG00000189221	MAOA
	ENSG00000068354	TBC1D25
	ENSG00000167393	PPP2R3B
	ENSG00000087842	PIR
	ENSG00000184831	APOO
	ENSG00000102100	SLC35A2
	ENSG00000262919	CCNQ
	ENSG00000157916	RER1
	ENSG00000251503	CENPS-CORT
	ENSG00000177674	AGTRAP
	ENSG00000001461	NIPAL3
	ENSG00000157978	LDLRAP1
	ENSG00000121903	ZSCAN20
	ENSG00000126088	UROD
	ENSG00000163156	SCNM1
	ENSG00000143553	SNAPIN
	ENSG00000143569	UBAP2L
	ENSG00000158864	NDUFS2
	ENSG00000010165	METTL13
	ENSG00000134371	CDC73
	ENSG00000153363	LINC00467
	ENSG00000203705	TATDN3
	ENSG00000168275	COA6
	ENSG00000133019	CHRM3
	ENSG00000175756	AURKAIP1
	ENSG00000075151	EIF4G3
	ENSG00000188529	SRSF10
	ENSG00000054116	TRAPPC3
	ENSG00000159479	MED8
	ENSG00000085998	POMGNT1
	ENSG00000079277	MKNK1
	ENSG00000117862	TXNDC12
	ENSG00000067334	DNTTIP2
	ENSG00000168679	SLC16A4
	ENSG00000143436	MRPL9
	ENSG00000158769	F11R
	ENSG00000143158	MPC2
	ENSG00000116406	EDEM3
	ENSG00000196878	LAMB3
	ENSG00000162910	MRPL55
	ENSG00000162851	TFB2M
	ENSG00000119801	YPEL5
	ENSG00000152133	GPATCH11
	ENSG00000115828	QPCT
	ENSG00000143942	CHAC2
	ENSG00000014641	MDH1
	ENSG00000116005	PCYOX1
	ENSG00000124356	STAMBP
	ENSG00000115718	PROC
	ENSG00000055044	NOP58
	ENSG00000118246	FASTKD2
	ENSG00000127838	PNKD
	ENSG00000135932	CAB39
	ENSG00000032389	EIPR1
	ENSG00000171865	RNASEH1
	ENSG00000143870	PDIA6
	ENSG00000115211	EIF2B4
	ENSG00000171055	FEZ2
	ENSG00000143977	SNRPG
	ENSG00000115289	PCGF1
	ENSG00000249884	RNF103-CHMP3
	ENSG00000123609	NMI
	ENSG00000115677	HDLBP
	ENSG00000115694	STK25
	ENSG00000144566	RAB5A
	ENSG00000081154	PCNP
	ENSG00000144827	ABHD10
	ENSG00000184307	ZDHHC23
	ENSG00000065485	PDIA5
	ENSG00000159685	CHCHD6
	ENSG00000175110	MRPS22
	ENSG00000248932	AC097103.2
	ENSG00000144455	SUMF1
	ENSG00000129810	SGO1
	ENSG00000114316	USP4
	ENSG00000145029	NICN1
	ENSG00000114767	RRP9
	ENSG00000163930	BAP1
	ENSG00000114904	NEK4
	ENSG00000176542	USF3
	ENSG00000114030	KPNA1
	ENSG00000129071	MBD4
	ENSG00000244405	ETV5
	ENSG00000063978	RNF4
	ENSG00000053900	ANAPC4
	ENSG00000164142	FAM160A1
	ENSG00000163626	COX18
	ENSG00000163297	ANTXR2
	ENSG00000138785	INTS12
	ENSG00000214944	ARHGEF28
	ENSG00000133302	SLF1
	ENSG00000131508	UBE2D2
	ENSG00000070814	TCOF1
	ENSG00000082515	MRPL22
	ENSG00000181163	NPM1
	ENSG00000133398	MED10
	ENSG00000124279	FASTKD3
	ENSG00000049167	ERCC8
	ENSG00000164331	ANKRA2
	ENSG00000113068	PFDN1
	ENSG00000169223	LMAN2
	ENSG00000113269	RNF130
	ENSG00000137198	GMPR
	ENSG00000124532	MRS2
	ENSG00000112312	GMNN
	ENSG00000206503	HLA-A
	ENSG00000248167	TRIM39-RPP21
	ENSG00000204592	HLA-E
	ENSG00000204520	MICA
	ENSG00000112715	VEGFA
	ENSG00000112701	SENP6
	ENSG00000120265	PCMT1
	ENSG00000120437	ACAT2
	ENSG00000198721	ECI2
	ENSG00000204525	HLA-C
	ENSG00000183826	BTBD9
	ENSG00000124767	GLO1
	ENSG00000112667	DNPH1
	ENSG00000157593	SLC35B2
	ENSG00000112118	MCM3
	ENSG00000013375	PGM3
	ENSG00000029363	BCLAF1
	ENSG00000026297	RNASET2
	ENSG00000129103	SUMF2
	ENSG00000126522	ASL
	ENSG00000106682	EIF4H
	ENSG00000106211	HSPB1
	ENSG00000106330	MOSPD3
	ENSG00000005483	KMT2E
	ENSG00000146535	GNA12
	ENSG00000011275	RNF216
	ENSG00000164649	CDCA7L
	ENSG00000009950	MLXIPL
	ENSG00000128567	PODXL
	ENSG00000164885	CDK5
	ENSG00000106615	RHEB
	ENSG00000154328	NEIL2
	ENSG00000168172	HOOK3
	ENSG00000156162	DPY19L4
	ENSG00000164758	MED30
	ENSG00000105339	DENND3
	ENSG00000197858	GPAA1
	ENSG00000154359	LONRF1
	ENSG00000254109	RBPMS-AS1
	ENSG00000147535	PLPP5
	ENSG00000104331	IMPAD1
	ENSG00000164751	PEX2
	ENSG00000147813	NAPRT
	ENSG00000104522	TSTA3
	ENSG00000167130	DOLPP1
	ENSG00000148335	NTMT1
	ENSG00000125484	GTF3C4
	ENSG00000080608	PUM3
	ENSG00000147853	AK3
	ENSG00000137076	TLN1
	ENSG00000255872	AL138752.2
	ENSG00000165138	ANKS6
	ENSG00000176386	CDC26
	ENSG00000095261	PSMD5
	ENSG00000119522	DENND1A
	ENSG00000136935	GOLGA1
	ENSG00000148334	PTGES2
	ENSG00000119333	WDR34
	ENSG00000107290	SETX
	ENSG00000148296	SURF6
	ENSG00000165689	SDCCAG3
	ENSG00000233016	SNHG7
	ENSG00000107331	ABCA2
	ENSG00000165629	ATP5F1C
	ENSG00000099290	WASHC2A
	ENSG00000176986	SEC24C
	ENSG00000108219	TSPAN14
	ENSG00000165678	GHITM
	ENSG00000107771	CCSER2
	ENSG00000122376	FAM35A
	ENSG00000249967	AL355315.1
	ENSG00000148840	PPRC1
	ENSG00000165832	TRUB1
	ENSG00000107938	EDRF1
	ENSG00000165828	PRAP1
	ENSG00000067082	KLF6
	ENSG00000108094	CUL2
	ENSG00000155287	SLC25A28
	ENSG00000138175	ARL3
	ENSG00000107960	STN1
	ENSG00000099204	ABLIM1
	ENSG00000165752	STK32C
	ENSG00000177666	PNPLA2
	ENSG00000166333	ILK
	ENSG00000110696	C11orf58
	ENSG00000135378	PRRG4
	ENSG00000052841	TTC17
	ENSG00000166199	ALKBH3
	ENSG00000213593	TMX2
	ENSG00000110108	TMEM109
	ENSG00000168005	SPINDOC
	ENSG00000256100	AP000721.1
	ENSG00000213465	ARL2
	ENSG00000213465	ARL2
	ENSG00000133884	DPF2
	ENSG00000245532	NEAT1
	ENSG00000173442	EHBP1L1
	ENSG00000162337	LRP5
	ENSG00000182919	C11orf54
	ENSG00000178105	DDX10
	ENSG00000150768	DLAT
	ENSG00000149328	GLB1L2
	ENSG00000247095	MIR210HG
	ENSG00000175348	TMEM9B
	ENSG00000109881	CCDC34
	ENSG00000011347	SYT7
	ENSG00000089597	GANAB
	ENSG00000255432	AP001458.2
	ENSG00000162236	STX5
	ENSG00000174684	B4GAT1
	ENSG00000174165	ZDHHC24
	ENSG00000160584	SIK3
	ENSG00000078237	TIGAR
	ENSG00000111667	USP5
	ENSG00000126749	EMG1
	ENSG00000165714	BORCS5
	ENSG00000139579	NABP2
	ENSG00000176422	SPRYD4
	ENSG00000135452	TSPAN31
	ENSG00000183735	TBK1
	ENSG00000111605	CPSF6
	ENSG00000120868	APAF1
	ENSG00000135093	USP30
	ENSG00000111445	RFC5
	ENSG00000111684	LPCAT3
	ENSG00000110888	CAPRIN2
	ENSG00000151233	GXYLT1
	ENSG00000181929	PRKAG1
	ENSG00000135404	CD63
	ENSG00000205323	SARNP
	ENSG00000139428	MMAB
	ENSG00000204842	ATXN2
	ENSG00000089234	BRAP
	ENSG00000170855	TRIAP1
	ENSG00000120675	DNAJC15
	ENSG00000136104	RNASEH2B
	ENSG00000102805	CLN5
	ENSG00000152767	FARP1
	ENSG00000180776	ZDHHC20
	ENSG00000127870	RNF6
	ENSG00000139835	GRTP1
	ENSG00000100532	CGRRF1
	ENSG00000165804	ZNF219
	ENSG00000139971	C14orf37
	ENSG00000185650	ZFP36L1
	ENSG00000119640	ACYP1
	ENSG00000100600	LGMN
	ENSG00000166170	BAG5
	ENSG00000166946	CCNDBP1
	ENSG00000138592	USP8
	ENSG00000174442	ZWILCH
	ENSG00000173575	CHD2
	ENSG00000261183	SPINT1-AS1
	ENSG00000140497	SCAMP2
	ENSG00000166823	MESP1
	ENSG00000157823	AP3S2
	ENSG00000161981	SNRNP25
	ENSG00000103152	MPG
	ENSG00000103202	NME4
	ENSG00000162078	ZG16B
	ENSG00000103415	HMOX2
	ENSG00000185716	MOSMO
	ENSG00000103496	STX4
	ENSG00000067955	CBFB
	ENSG00000102890	ELMO3
	ENSG00000132600	PRMT7
	ENSG00000157349	DDX19B
	ENSG00000166451	CENPN
	ENSG00000086504	MRPL28
	ENSG00000069329	VPS35
	ENSG00000181019	NQO1
	ENSG00000103121	CMC2
	ENSG00000198931	APRT
	ENSG00000132383	RPA1
	ENSG00000129219	PLD2
	ENSG00000132591	ERAL1
	ENSG00000198783	ZNF830
	ENSG00000275700	AATF
	ENSG00000108298	RPL19
	ENSG00000108443	RPS6KB1
	ENSG00000141219	C17orf80
	ENSG00000185359	HGS
	ENSG00000167721	TSR1
	ENSG00000108528	SLC25A11
	ENSG00000262302	AC003688.1
	ENSG00000133027	PEMT
	ENSG00000273559	CWC25
	ENSG00000141698	NT5C3B
	ENSG00000168259	DNAJC7
	ENSG00000177303	CASKIN2
	ENSG00000184009	ACTG1
	ENSG00000183010	PYCR1
	ENSG00000167088	SNRPD1
	ENSG00000075643	MOCOS
	ENSG00000078142	PIK3C3
	ENSG00000166562	SEC11C
	ENSG00000172006	ZNF554
	ENSG00000105520	PLPPR2
	ENSG00000179262	RAD23A
	ENSG00000105671	DDX49
	ENSG00000076650	GPATCH1
	ENSG00000105197	TIMM50
	ENSG00000104856	RELB
	ENSG00000007047	MARK4
	ENSG00000104805	NUCB1
	ENSG00000087086	FTL
	ENSG00000130158	DOCK6
	ENSG00000130165	ELOF1
	ENSG00000104915	STX10
	ENSG00000105085	MED26
	ENSG00000131351	HAUS8
	ENSG00000245680	ZNF585B
	ENSG00000104835	SARS2
	ENSG00000105221	AKT2
	ENSG00000105379	ETFB
	ENSG00000170949	ZNF160
	ENSG00000133265	HSPBP1
	ENSG00000125877	ITPA
	ENSG00000132661	NXT1
	ENSG00000061656	SPAG4
	ENSG00000132792	CTNNBL1
	ENSG00000101052	IFT52
	ENSG00000101132	PFDN4
	ENSG00000101138	CSTF1
	ENSG00000171552	BCL2L1
	ENSG00000100983	GSS
	ENSG00000087586	AURKA
	ENSG00000159086	PAXBP1
	ENSG00000182944	EWSR1
	ENSG00000186575	NF2
	ENSG00000185721	DRG1
	ENSG00000100225	FBXO7
	ENSG00000184164	CRELD2
	ENSG00000198355	PIM3
	ENSG00000100220	RTCB
	ENSG00000198792	TMEM184B
	ENSG00000131828	PDHA1
	ENSG00000147155	EBP
	ENSG00000090776	EFNB1
	ENSG00000198689	SLC9A6
	ENSG00000196998	WDR45
	ENSG00000067177	PHKA1
	ENSG00000101882	NKAP
	ENSG00000185825	BCAP31
	ENSG00000196976	LAGE3

## Sheet: Sup Data 3
Supplementary data 3 (related to Figure 4): Dual initiator genes with a irradiation affected trajectory of YC:YR usage	IRR affected trajectory	Gene symbol
Selection criteria: Dual initiator with IRR/Cont relative YC:YR levels following the patturn - Radio-non-responsive CRC > 1.5x Moderately responsive CRC > 1.5x Responsive CRC	ENSG00000033050	ABCF2
	ENSG00000005187	ACSM3
	ENSG00000148218	ALAD
	ENSG00000042753	AP2S1
	ENSG00000100823	APEX1
	ENSG00000150347	ARID5B
	ENSG00000196372	ASB13
	ENSG00000177556	ATOX1
	ENSG00000087586	AURKA
	ENSG00000172331	BPGM
	ENSG00000108561	C1QBP
	ENSG00000157456	CCNB2
	ENSG00000196776	CD47
	ENSG00000134871	COL4A2
	ENSG00000109861	CTSC
	ENSG00000107223	EDF1
	ENSG00000134001	EIF2S1
	ENSG00000049167	ERCC8
	ENSG00000103876	FAH
	ENSG00000152767	FARP1
	ENSG00000102393	GLA
	ENSG00000137947	GTF2B
	ENSG00000137309	HMGA1
	ENSG00000100292	HMOX1
	ENSG00000101076	HNF4A
	ENSG00000141753	IGFBP4
	ENSG00000205339	IPO7
	ENSG00000119185	ITGB1BP1
	ENSG00000125877	ITPA
	ENSG00000002549	LAP3
	ENSG00000130164	LDLR
	ENSG00000196365	LONP1
	ENSG00000014641	MDH1
	ENSG00000141971	MVB12A
	ENSG00000086102	NFX1
	ENSG00000101361	NOP56
	ENSG00000213965	NUDT19
	ENSG00000090621	PABPC4
	ENSG00000169174	PCSK9
	ENSG00000131828	PDHA1
	ENSG00000164751	PEX2
	ENSG00000124587	PEX6
	ENSG00000108518	PFN1
	ENSG00000100417	PMM1
	ENSG00000198805	PNP
	ENSG00000137509	PRCP
	ENSG00000160310	PRMT2
	ENSG00000101000	PROCR
	ENSG00000100519	PSMC6
	ENSG00000197170	PSMD12
	ENSG00000146733	PSPH
	ENSG00000151552	QDPR
	ENSG00000204628	RACK1
	ENSG00000104312	RIPK2
	ENSG00000104889	RNASEH2A
	ENSG00000188846	RPL14
	ENSG00000063177	RPL18
	ENSG00000089157	RPLP0
	ENSG00000164587	RPS14
	ENSG00000083845	RPS5
	ENSG00000073060	SCARB1
	ENSG00000140612	SEC11A
	ENSG00000141574	SECTM1
	ENSG00000142864	SERBP1
	ENSG00000131370	SH3BP5
	ENSG00000105281	SLC1A5
	ENSG00000157593	SLC35B2
	ENSG00000160190	SLC37A1
	ENSG00000077312	SNRPA
	ENSG00000115107	STEAP3
	ENSG00000141198	TOM1L1
	ENSG00000144034	TPRKB
	ENSG00000156587	UBE2L6
	ENSG00000124333	VAMP7
	ENSG00000118640	VAMP8
	ENSG00000154767	XPC
	ENSG00000164924	YWHAZ
	ENSG00000264031	ABHD15-AS1
	ENSG00000257379	AC023509.1
	ENSG00000170222	ADPRM
	ENSG00000079277	MKNK1
	ENSG00000105676	ARMC6
	ENSG00000115966	ATF2
	ENSG00000166896	ATP23
	ENSG00000260442	ATP2A1-AS1
	ENSG00000137720	C11orf1
	ENSG00000104979	C19orf53
	ENSG00000145476	CYP4V2
	ENSG00000125868	DSTN
	ENSG00000102189	EEA1
	ENSG00000144895	EIF2A
	ENSG00000163577	EIF5A2
	ENSG00000139684	ESD
	ENSG00000108984	MAP2K6
	ENSG00000153310	FAM49B
	ENSG00000177602	HASPIN
	ENSG00000205629	LCMT1
	ENSG00000243147	MRPL33
	ENSG00000136783	NIPSNAP3A
	ENSG00000141101	NOB1
	ENSG00000025434	NR1H3
	ENSG00000149761	NUDT22
	ENSG00000121680	PEX16
	ENSG00000101161	PRPF6
	ENSG00000184924	PTRHD1
	ENSG00000180198	RCC1
	ENSG00000183735	TBK1
	ENSG00000108107	RPL28
	ENSG00000138326	RPS24
	ENSG00000168575	SLC20A2
	ENSG00000197157	SND1
	ENSG00000146350	TBC1D32
	ENSG00000166557	TMED3
	ENSG00000159596	TMEM69
	ENSG00000120942	UBIAD1
	ENSG00000169764	UGP2
	ENSG00000156467	UQCRB
	ENSG00000135932	CAB39
	ENSG00000173950	XXYLT1
	ENSG00000120963	ZNF706
	ENSG00000077585	GPR137B
	ENSG00000162413	KLHL21
	ENSG00000066322	ELOVL1
	ENSG00000117543	DPH5
	ENSG00000143418	CERS2
	ENSG00000116857	TMEM9
	ENSG00000115756	HPCAL1
	ENSG00000227403	LINC01806
	ENSG00000138430	OLA1
	ENSG00000172053	QARS
	ENSG00000215375	MYL5
	ENSG00000269893	SNHG8
	ENSG00000153044	CENPH
	ENSG00000027847	B4GALT7
	ENSG00000113048	MRPS27
	ENSG00000112511	PHF1
	ENSG00000034693	PEX3
	ENSG00000204463	BAG6
	ENSG00000203875	SNHG5
	ENSG00000056972	TRAF3IP2
	ENSG00000157259	GATAD1
	ENSG00000009335	UBE3C
	ENSG00000147454	SLC25A37
	ENSG00000156471	PTDSS1
	ENSG00000160972	PPP1R16A
	ENSG00000104408	EIF3E
	ENSG00000137054	POLR1E
	ENSG00000126878	AIF1L
	ENSG00000148303	RPL7A
	ENSG00000135045	C9orf40
	ENSG00000136813	ECPAS
	ENSG00000108239	TBC1D12
	ENSG00000148842	CNNM2
	ENSG00000107951	MTPAP
	ENSG00000108091	CCDC6
	ENSG00000167257	RNF214
	ENSG00000149499	EML3
	ENSG00000162191	UBXN1
	ENSG00000149806	FAU
	ENSG00000137497	NUMA1
	ENSG00000186318	BACE1
	ENSG00000064309	CDON
	ENSG00000159335	PTMS
	ENSG00000111678	C12orf57
	ENSG00000198001	IRAK4
	ENSG00000063046	EIF4B
	ENSG00000139725	RHOF
	ENSG00000122026	RPL21
	ENSG00000176124	DLEU1
	ENSG00000155463	OXA1L
	ENSG00000126822	PLEKHG3
	ENSG00000092330	TINF2
	ENSG00000100528	CNIH1
	ENSG00000214013	GANC
	ENSG00000245534	RORA-AS1
	ENSG00000138629	UBL7
	ENSG00000172824	CES4A
	ENSG00000261864	AC130462.1
	ENSG00000135720	DYNC1LI2
	ENSG00000248871	TNFSF12-TNFSF13
	ENSG00000264772	AC016876.2
	ENSG00000273611	ZNHIT3
	ENSG00000132361	CLUH
	ENSG00000108578	BLMH
	ENSG00000118276	B4GALT6
	ENSG00000105373	NOP53
	ENSG00000105357	MYH14
	ENSG00000171425	ZNF581
	ENSG00000213753	CENPBD1P1
	ENSG00000076924	XAB2
	ENSG00000066044	ELAVL1
	ENSG00000105202	FBL
	ENSG00000177051	FBXO46
	ENSG00000228265
	ENSG00000126005	MMP24OS
	ENSG00000242372	EIF6
	ENSG00000166979	EVA1C
	ENSG00000182362	YBEY
	ENSG00000185808	PIGP
	ENSG00000100014	SPECC1L
	ENSG00000225783	MIAT
	ENSG00000235954	TTC28-AS1
	ENSG00000100209	HSCB
	ENSG00000128340	RAC2
	ENSG00000134597	RBMX2
	ENSG00000124313	IQSEC2
	ENSG00000187325	TAF9B
	ENSG00000018610	CXorf56
	ENSG00000186501	TMEM222
	ENSG00000084623	EIF3I
	ENSG00000197982	C1orf122
	ENSG00000031698	SARS
	ENSG00000163444	TMEM183A
	ENSG00000186205	MTARC1
	ENSG00000127054	INTS11
	ENSG00000157911	PEX10
	ENSG00000181754	AMIGO1
	ENSG00000081692	JMJD4
	ENSG00000087338	GMCL1
	ENSG00000100890	PRORP
	ENSG00000204634	TBC1D8
	ENSG00000122085	MTERF4
	ENSG00000071282	LMCD1
	ENSG00000093183	SEC22C
	ENSG00000160746	ANO10
	ENSG00000163832	ELP6
	ENSG00000114388	NPRL2
	ENSG00000121897	LIAS
	ENSG00000164182	NDUFAF2
	ENSG00000164615	CAMLG
	ENSG00000249042	AC008771.1
	ENSG00000170445	HARS
	ENSG00000082516	GEMIN5
	ENSG00000196812	ZSCAN16
	ENSG00000204568	MRPS18B
	ENSG00000164465	DCBLD1
	ENSG00000254870	ATP6V1G2-DDX39B
	ENSG00000204438	GPANK1
	ENSG00000204385	SLC44A4
	ENSG00000233429	HOTAIRM1
	ENSG00000213462	ERV3-1
	ENSG00000182648	LINC01006
	ENSG00000184489	PTP4A3
	ENSG00000147905	ZCCHC7
	ENSG00000155827	RNF20
	ENSG00000167112	TRUB2
	ENSG00000122873	CISD1
	ENSG00000107833	NPM3
	ENSG00000174547	MRPL11
	ENSG00000110013	SIAE
	ENSG00000135506	OS9
	ENSG00000111707	SUDS3
	ENSG00000157895	C12orf43
	ENSG00000136169	SETDB2
	ENSG00000258289	CHURC1
	ENSG00000226174	TEX22
	ENSG00000174373	RALGAPA1
	ENSG00000186073	C15orf41
	ENSG00000140320	BAHD1
	ENSG00000166938	DIS3L
	ENSG00000188266	HYKK
	ENSG00000137831	UACA
	ENSG00000137817	PARP6
	ENSG00000102854	MSLN
	ENSG00000102897	LYRM1
	ENSG00000196712	NF1
	ENSG00000167105	TMEM92
	ENSG00000167107	ACSF2
	ENSG00000011052	NME1-NME2
	ENSG00000198920	KIAA0753
	ENSG00000273604	EPOP
	ENSG00000126368	NR1D1
	ENSG00000108825	PTGES3L-AARSD1
	ENSG00000101670	LIPG
	ENSG00000134779	TPGS2
	ENSG00000130544	ZNF557
	ENSG00000130813	C19orf66
	ENSG00000099797	TECR
	ENSG00000188283	ZNF383
	ENSG00000167604	NFKBID
	ENSG00000068903	SIRT2
	ENSG00000105409	ATP1A3
	ENSG00000130749	ZC3H4
	ENSG00000182986	ZNF320
	ENSG00000254806	SYS1-DBNDD2
	ENSG00000155621	C9orf85
	ENSG00000243927	MRPS6
	ENSG00000273899	NOL12
	ENSG00000279010
	ENSG00000070010	UFD1
	ENSG00000182220	ATP6AP2
	ENSG00000087842	PIR
	ENSG00000184831	APOO
	ENSG00000102100	SLC35A2
	ENSG00000177674	AGTRAP
	ENSG00000162636	FAM102B
	ENSG00000116337	AMPD2
	ENSG00000197429	IPP
	ENSG00000162384	C1orf123
	ENSG00000155380	SLC16A1
	ENSG00000177628	GBA
	ENSG00000170340	B3GNT2
	ENSG00000115718	PROC
	ENSG00000144451	SPAG16
	ENSG00000163082	SGPP2
	ENSG00000204104	TRAF3IP1
	ENSG00000032389	EIPR1
	ENSG00000115275	MOGS
	ENSG00000115289	PCGF1
	ENSG00000163481	RNF25
	ENSG00000115694	STK25
	ENSG00000184307	ZDHHC23
	ENSG00000175110	MRPS22
	ENSG00000145191	EIF2B5
	ENSG00000112984	KIF20A
	ENSG00000131188	PRR7
	ENSG00000134970	TMED7
	ENSG00000113575	PPP2CA
	ENSG00000206337	HCP5
	ENSG00000112200	ZNF451
	ENSG00000257065	AL049844.1
	ENSG00000204525	HLA-C
	ENSG00000106268	NUDT1
	ENSG00000198874	TYW1
	ENSG00000196367	TRRAP
	ENSG00000106245	BUD31
	ENSG00000178826	TMEM139
	ENSG00000009950	MLXIPL
	ENSG00000166925	TSC22D4
	ENSG00000188343	FAM92A
	ENSG00000203499	IQANK1
	ENSG00000125484	GTF3C4
	ENSG00000107020	PLGRKT
	ENSG00000137100	DCTN3
	ENSG00000176386	CDC26
	ENSG00000095261	PSMD5
	ENSG00000107551	RASSF4
	ENSG00000176986	SEC24C
	ENSG00000166199	ALKBH3
	ENSG00000110514	MADD
	ENSG00000110108	TMEM109
	ENSG00000256100	AP000721.1
	ENSG00000068971	PPP2R5B
	ENSG00000213465	ARL2
	ENSG00000110330	BIRC2
	ENSG00000166266	CUL5
	ENSG00000196655	TRAPPC4
	ENSG00000126749	EMG1
	ENSG00000178449	COX14
	ENSG00000135093	USP30
	ENSG00000181929	PRKAG1
	ENSG00000110911	SLC11A2
	ENSG00000167778	SPRYD3
	ENSG00000135090	TAOK3
	ENSG00000198824	CHAMP1
	ENSG00000102738	MRPS31
	ENSG00000100744	GSKIP
	ENSG00000119720	NRDE2
	ENSG00000166946	CCNDBP1
	ENSG00000174442	ZWILCH
	ENSG00000134153	EMC7
	ENSG00000159322	ADPGK
	ENSG00000140497	SCAMP2
	ENSG00000161981	SNRNP25
	ENSG00000184602	SNN
	ENSG00000159579	RSPRY1
	ENSG00000260345	AC009052.1
	ENSG00000103037	SETD6
	ENSG00000166451	CENPN
	ENSG00000176715	ACSF3
	ENSG00000067836	ROGDI
	ENSG00000140694	PARN
	ENSG00000133393	FOPNL
	ENSG00000077235	GTF3C1
	ENSG00000229809	ZNF688
	ENSG00000159714	ZDHHC1
	ENSG00000065457	ADAT1
	ENSG00000129219	PLD2
	ENSG00000153982	GDPD1
	ENSG00000181031	RPH3AL
	ENSG00000174238	PITPNA
	ENSG00000108590	MED31
	ENSG00000100938	GMPR2
	ENSG00000273559	CWC25
	ENSG00000141698	NT5C3B
	ENSG00000266173	STRADA
	ENSG00000225663	MCRIP1
	ENSG00000133275	CSNK1G2
	ENSG00000203326	ZNF525
	ENSG00000196605	ZNF846
	ENSG00000184162	NR2C2AP
	ENSG00000180257	ZNF816
	ENSG00000133265	HSPBP1
	ENSG00000125821	DTD1
	ENSG00000101052	IFT52
	ENSG00000101132	PFDN4
	ENSG00000101194	SLC17A9
	ENSG00000125798	FOXA2
	ENSG00000101417	PXMP4
	ENSG00000182944	EWSR1
	ENSG00000100403	ZC3H7B
	ENSG00000100416	TRMU
	ENSG00000100348	TXN2
	ENSG00000100307	CBX7
	ENSG00000188130	MAPK12
	ENSG00000156531	PHF6
	ENSG00000274086	RF02118
	ENSG00000196998	WDR45
	ENSG00000147099	HDAC8
	ENSG00000067177	PHKA1
	ENSG00000101882	NKAP

## Sheet: Sup Data 4
Supplementary data 4 (related to Figure 6): Dual initiator genes constituting the radio-responsiveness signature	Molecular signature genes	Gene symbol
Selection criteria: Dual initiators occuring in both the Radio-responsiveness trajectory genes and Irradiation-affected trajectory gene lists.	ENSG00000033050	ABCF2
	ENSG00000264031	ABHD15-AS1
	ENSG00000249042	AC008771.1
	ENSG00000257379	AC023509.1
	ENSG00000170222	ADPRM
	ENSG00000177674	AGTRAP
	ENSG00000148218	ALAD
	ENSG00000166199	ALKBH3
	ENSG00000160746	ANO10
	ENSG00000256100	AP000721.1
	ENSG00000100823	APEX1
	ENSG00000184831	APOO
	ENSG00000213465	ARL2
	ENSG00000105676	ARMC6
	ENSG00000115966	ATF2
	ENSG00000105409	ATP1A3
	ENSG00000166896	ATP23
	ENSG00000260442	ATP2A1-AS1
	ENSG00000087586	AURKA
	ENSG00000140320	BAHD1
	ENSG00000137720	C11orf1
	ENSG00000157895	C12orf43
	ENSG00000104979	C19orf53
	ENSG00000108561	C1QBP
	ENSG00000155621	C9orf85
	ENSG00000135932	CAB39
	ENSG00000164615	CAMLG
	ENSG00000157456	CCNB2
	ENSG00000166946	CCNDBP1
	ENSG00000176386	CDC26
	ENSG00000166451	CENPN
	ENSG00000258289	CHURC1
	ENSG00000273559	CWC25
	ENSG00000145476	CYP4V2
	ENSG00000125868	DSTN
	ENSG00000102189	EEA1
	ENSG00000144895	EIF2A
	ENSG00000163577	EIF5A2
	ENSG00000242372	EIF6
	ENSG00000032389	EIPR1
	ENSG00000126749	EMG1
	ENSG00000049167	ERCC8
	ENSG00000213462	ERV3-1
	ENSG00000139684	ESD
	ENSG00000182944	EWSR1
	ENSG00000153310	FAM49B
	ENSG00000152767	FARP1
	ENSG00000100938	GMPR2
	ENSG00000125484	GTF3C4
	ENSG00000177602	HASPIN
	ENSG00000204525	HLA-C
	ENSG00000137309	HMGA1
	ENSG00000133265	HSPBP1
	ENSG00000188266	HYKK
	ENSG00000101052	IFT52
	ENSG00000141753	IGFBP4
	ENSG00000127054	INTS11
	ENSG00000205339	IPO7
	ENSG00000124313	IQSEC2
	ENSG00000125877	ITPA
	ENSG00000198920	KIAA0753
	ENSG00000002549	LAP3
	ENSG00000205629	LCMT1
	ENSG00000102897	LYRM1
	ENSG00000108984	MAP2K6
	ENSG00000014641	MDH1
	ENSG00000079277	MKNK1
	ENSG00000009950	MLXIPL
	ENSG00000126005	MMP24OS
	ENSG00000243147	MRPL33
	ENSG00000175110	MRPS22
	ENSG00000243927	MRPS6
	ENSG00000164182	NDUFAF2
	ENSG00000167604	NFKBID
	ENSG00000136783	NIPSNAP3A
	ENSG00000101882	NKAP
	ENSG00000011052	NME1-NME2
	ENSG00000141101	NOB1
	ENSG00000107833	NPM3
	ENSG00000114388	NPRL2
	ENSG00000025434	NR1H3
	ENSG00000141698	NT5C3B
	ENSG00000149761	NUDT22
	ENSG00000135506	OS9
	ENSG00000115289	PCGF1
	ENSG00000131828	PDHA1
	ENSG00000157911	PEX10
	ENSG00000121680	PEX16
	ENSG00000164751	PEX2
	ENSG00000101132	PFDN4
	ENSG00000067177	PHKA1
	ENSG00000087842	PIR
	ENSG00000129219	PLD2
	ENSG00000100417	PMM1
	ENSG00000137509	PRCP
	ENSG00000181929	PRKAG1
	ENSG00000115718	PROC
	ENSG00000100890	PRORP
	ENSG00000101161	PRPF6
	ENSG00000095261	PSMD5
	ENSG00000184924	PTRHD1
	ENSG00000204628	RACK1
	ENSG00000174373	RALGAPA1
	ENSG00000180198	RCC1
	ENSG00000104312	RIPK2
	ENSG00000155827	RNF20
	ENSG00000063177	RPL18
	ENSG00000108107	RPL28
	ENSG00000089157	RPLP0
	ENSG00000164587	RPS14
	ENSG00000138326	RPS24
	ENSG00000083845	RPS5
	ENSG00000031698	SARS
	ENSG00000140497	SCAMP2
	ENSG00000176986	SEC24C
	ENSG00000110013	SIAE
	ENSG00000105281	SLC1A5
	ENSG00000168575	SLC20A2
	ENSG00000102100	SLC35A2
	ENSG00000157593	SLC35B2
	ENSG00000160190	SLC37A1
	ENSG00000197157	SND1
	ENSG00000161981	SNRNP25
	ENSG00000115107	STEAP3
	ENSG00000115694	STK25
	ENSG00000111707	SUDS3
	ENSG00000187325	TAF9B
	ENSG00000146350	TBC1D32
	ENSG00000183735	TBK1
	ENSG00000166557	TMED3
	ENSG00000110108	TMEM109
	ENSG00000159596	TMEM69
	ENSG00000141198	TOM1L1
	ENSG00000144034	TPRKB
	ENSG00000137831	UACA
	ENSG00000120942	UBIAD1
	ENSG00000169764	UGP2
	ENSG00000156467	UQCRB
	ENSG00000135093	USP30
	ENSG00000196998	WDR45
	ENSG00000173950	XXYLT1
	ENSG00000182362	YBEY
	ENSG00000147905	ZCCHC7
	ENSG00000184307	ZDHHC23
	ENSG00000120963	ZNF706
	ENSG00000196812	ZSCAN16
	ENSG00000174442	ZWILCH

## Sheet: Sup Data 5
Supplementary data 5 (related to Figure 6): Dual initiator genes constituting pan-trajectory intersection gene set.	Pan-trajectory genes	Gene symbol
Selection criteria: Dual initiators occuring in all three of the pan-cancer trajectory genes, the Radio-responsiveness trajectory genes and Irradiation-affected trajectory gene lists.	ENSG00000063177	RPL18
	ENSG00000079277	MKNK1
	ENSG00000089157	RPLP0
	ENSG00000100823	APEX1
	ENSG00000108561	C1QBP
	ENSG00000115966	ATF2
	ENSG00000141198	TOM1L1
	ENSG00000160746	ANO10
	ENSG00000204628	RACK1
	ENSG00000205339	IPO7
													18: REAC:2408557 Selenocysteine synthesis 6.111986e-59 94
