# Supplementary material for: Intra-promoter switch of transcription initiation sites in proliferation signaling-dependent RNA metabolism
Source: Nat Struct Mol Biol. 2023 Nov 23;30(12):1970–84. doi: 10.1038/s41594-023-01156-8 (PMC10716046; doi:10.1038/s41594-023-01156-8)
Supplement: Supplementary file 4 — Supplementary Tables 1–10, individual legends provided in the file. [file 41594_2023_1156_MOESM4_ESM.xlsx]

## Sheet: Supplementary table 1
	Supplementary Table 1: Table of FANTOM 5 CAGE datasets used for analysis of cancer and healthy cell type transcription dinucleotide usage. The matching cancer and healthy datasets are shown directly opposite one another.
	Cancer sample name	Fantom 5 sample ID	Matched healthy sample name	Fantom 5 sample ID
	Acute lymphoblastic leukemia	acute_lymphoblastic_leukemia__B-ALL__cell_line_BALL-1	CD19+ B Cells	CD19+_B_Cells__donor1
		acute_lymphoblastic_leukemia__B-ALL__cell_line_NALM-6		CD19+_B_Cells__donor2
	Acute myeloid leukemia	acute_myeloid_leukemia__FAB_M0__cell_line_Kasumi-3	Common myeloid progenitor	common_myeloid_progenitor_CMP__donor1
		acute_myeloid_leukemia__FAB_M0__cell_line_KG-1		common_myeloid_progenitor_CMP__donor2
	Breast carcinoma	breast_carcinoma_cell_line_MCF7	Mammary Epithelial Cell	Mammary_Epithelial_Cell__donor1
		breast_carcinoma_cell_line_MDA-MB-453		Mammary_Epithelial_Cell__donor2
	Cervical cancer	cervical_cancer_cell_line_D98-AH2	Uterus tissue	uterus__adult__pool1
		cervical_cancer_cell_line_ME-180
	Endometrial carcinoma	endometrial_carcinoma_cell_line_OMC-2
		endometrioid_adenocarcinoma_cell_line_JHUEM-1
	Colorectal carcinoma	colon_carcinoma_cell_line_CACO-2	Colon tissue	colon__adult__donor1
		colon_carcinoma_cell_line_COLO-320		colon__adult__pool1
	Gastric adenocarcinoma	gastric_adenocarcinoma_cell_line_MKN1	Stomach	stomach__fetal__donor1
		gastric_adenocarcinoma_cell_line_MKN45
	Glioblastoma	glioblastoma_cell_line_A172	Astrocyte cerebral cortex	Astrocyte_-_cerebral_cortex__donor1
		glioblastoma_cell_line_T98G		Astrocyte_-_cerebral_cortex__donor2
	Hepatocellular carcinoma	hepatocellular_carcinoma_cell_line__HepG2_ENCODE__biol_rep1	Hepatocyte	Hepatocyte__donor1
		hepatocellular_carcinoma_cell_line__HepG2_ENCODE__biol_rep2		Hepatocyte__donor2
	Lung adenocarcinoma	lung_adenocarcinoma_cell_line_A549	Bronchial Epithelial Cell	Bronchial_Epithelial_Cell__donor1
		lung_adenocarcinoma_cell_line_PC-14		Bronchial_Epithelial_Cell__donor2
	Melanoma	melanoma_cell_line_COLO_679	Melanocyte	Melanocyte__donor1__MC+1_
		melanoma_cell_line_G-361		Melanocyte__donor2__MC+2_
	Neuroblastoma	neuroblastoma_cell_line_CHP-134	Neurons	Neurons__donor1
		neuroblastoma_cell_line_NB-1		Neurons__donor2
	Pancreatic carcinoma	pancreatic_carcinoma_cell_line_NOR-P1	Pancreas tissue	pancreas__adult__donor1
	Pharyngeal carcinoma	pharyngeal_carcinoma_cell_line_Detroit_562	Esophageal Epithelial Cells	Esophageal_Epithelial_Cells__donor1
				Esophageal_Epithelial_Cells__donor2
	Prostate cancer	prostate_cancer_cell_line_DU145	Prostate Epithelial Cells	Prostate_Epithelial_Cells__donor2
		prostate_cancer_cell_line_PC-3		Prostate_Epithelial_Cells__donor3
	Renal cell carcinoma	renal_cell_carcinoma_cell_line_OS-RC-2	Renal Epithelial Cells	Renal_Epithelial_Cells__donor1
		renal_cell_carcinoma_cell_line_TUHR10TKB		Renal_Epithelial_Cells__donor2
	Thyroid carcinoma	thyroid_carcinoma_cell_line_TCO-1	Thyroid tissue	thyroid__adult__pool1

## Sheet: Supplementary table 2
	Supplementary Table 2: Table of cell line data extracted from Cellosaurus (Expasy), Wikidata, and primary research sources (as referenced).
	Cell line	Tumour type	Cell type	Gender	Ethnicity	Age	Mutations	Metastasis reported	TP53 status	Doubling time (hours)	Differentiation status	Reference
	A172	Glioblastoma		Male	European	53	ABL1-CBFB (fusion), PTEN (homo deletion)			40	Poor	1,2
	A549	Lung adenocarcinoma	Squamous	Male	European	58	KRAS (Homo), STK11 (Homo)			40	Poor	3,4
	BALL-1	Acute lymphoblastic leukemia	Lymphoid	Male	East Asian	75	TP53 (Homo)		Mutant	60	Moderate
	CACO-2	Colorectal carcinoma	Epithelial	Male	European	72	APC (Homo), CTNNB1 (Het), SMAD4 (Homo), TP53 (Homo)		Mutant	80	Poor	5
	CHP-134	Neuroblastoma	Neuronal	Male	European	1.1				38	Poor	6
	COLO_679	Melanoma		Female	European	47	BRAF, TERT	Y		34	Unknown
	COLO-320	Colorectal carcinoma	Epithelial	Female	European	55	TP53		Mutant	38	Poor	7
	D98-AH2	Cervical cancer	Epithelial	Female		30.5				24	Poor
	Detroit_562	Pharyngeal carcinoma		Female	European		TP53	Y	Mutant	88.5	Unknown
	DU145	Prostate cancer		Male	European	69	CDKN2A (Homo), RB1 (Homo), STK11 (Homo), TP53 (Het)	Y	Mutant	35	Poor	8,9
	G-361	Melanoma		Male	European	31	BRAF (Het), TERT			32.5	Poor	10
	HepG2	Hepatocellular carcinoma	Epithelial	Male	African	15	NRAS, TERT			55	Well	11
	JHUEM-1	Endometrial carcinoma	Epithelial	Female	East Asian	56				36	Unknown
	Kasumi-3	Acute myeloid leukemia	Myeloid	Male	Japanese	57				84	Poor	12
	KG-1	Acute myeloid leukemia	Myeloid	Male	African	59	FGFR1OP2-FGFR1 (gene fusion), NRAS, TP53 (Homo)		Mutant	38	Poor	13
	MCF7	Breast carcinoma	Epithelial	Female	European	69	CDKN2A (Homo deletion), PIK3CA (Het)	Y		51	Well	14
	MDA-MB-453	Breast carcinoma	Epithelial	Female	European	48	AR, CDH1 (Homo), KRAS, PIK3CA (Het), PTEN (Het)	Y		55	Well	15
	ME-180	Cervical cancer	Epithelial	Female	European	66	PIK3CA (Het)	Y		36	Unknown
	MKN1	Gastric adenocarcinoma	Squamous	Male	East Asian	72	TP53	Y	Mutant	44	Poor	16
	MKN45	Gastric adenocarcinoma	Epithelial	Female	East Asian	62	TP53 (Het)	Y	Mutant	60	Poor	17
	NALM-6	Acute lymphoblastic leukemia	Lymphoid	Male	European	19	EGFR (Het), NRAS (Het), RARA (Het)			36	Well	18
	NB-1	Neuroblastoma	Neuronal	Male	East Asian	2.25	TERT	Y		39.5	Unknown
	NOR-P1	Pancreatic carcinoma		Male	Japanese	79		Y		16	Well	19
	OMC-2	Endometrial carcinoma	Epithelial	Female	Japanese	59				97	Moderate	20
	OS-RC-2	Renal cell carcinoma		Male	East Asian	52	PTEN (Het), TERT			60	Moderate	21
	PC-9 (previous ID PC-14)	Lung adenocarcinoma		Male	East Asian	45	EGFR, TP53 (Homo)	Y	Mutant	50	Well	22
	PC-3	Prostate cancer		Male	European	62	TP53 (Homo)	Y	Mutant	36	Poor	23
	T98G	Glioblastoma	Fibrobast	Male	European	61	PTEN, TP53		Mutant	34	Poor	24
	TCO-1	Thyroid carcinoma	Squamous	Male			BRAF (Het), NF2 (Homo), TERT (Homo), TP53 (Homo)		Mutant	26	Poor	25
	TUHR10TKB	Renal cell carcinoma		Male	East Asian	69				80	Well	26

## Sheet: Supplementary table 3
	Supplementary Table 3: Table of mutations associated with YC enriched vs. depleted cancers. Mutation status was extracted from from Cancer Cell Line Encyclopedia (Broad Institute). Frequency of mutation in each of the cancer cohorts was assessed and chi-squared analysis performed to identify mutations with significant association with either the YC enriched or YC depleted cohorts.
	Gene	Chi-square value	P-value	Significant by crit value	Significant by p-value	Number with	Depleted	Neutral	Enriched	% of cancers in group	Depleted	Neutral	Enriched	Name	Group
	KIAA0586	14.1176	0.00692889	y	y		3	0	1		100	0	5.88235	KIAA0586
	CLCN3	12.5926	0.0134479	y	y		2	0	0		66.6667	0	0	chloride voltage-gated channel 3	Chloride voltage-gated channels
	ZNF22	12.5926	0.0134479	y	y		2	0	0		66.6667	0	0	zinc finger protein 22	Zinc fingers C2H2-type
	MRPS16	12.5926	0.0134479	y	y		2	0	0		66.6667	0	0	mitochondrial ribosomal protein S16	Mitochondrial ribosomal proteins
	DLEU7	12.5926	0.0134479	y	y		2	0	0		66.6667	0	0	deleted in lymphocytic leukemia, 7
	TBX2	12.5926	0.0134479	y	y		2	0	0		66.6667	0	0	T-box 2	T-boxes
	MKKS	12.5926	0.0134479	y	y		2	0	0		66.6667	0	0	McKusick-Kaufman syndrome	Bardet-Biedl syndrome associated Chaperonins
	DVL1	12.5926	0.0134479	y	y		2	0	0		66.6667	0	0	dishevelled segment polarity protein 1	Dishevelled segment polarity proteins PDZ domain containing
	ADGRG7	12.5926	0.0134479	y	y		2	0	0		66.6667	0	0	adhesion G protein-coupled receptor G7	Adhesion G protein-coupled receptors, subfamily G
	USH2A	4.31373	0.36521	y			0	1	11		0	25	64.7059	usherin	Fibronectin type III domain containing USH2 complex
	KLF14	3.26797	0.514022				1	3	14		33.3333	75	82.3529	Kruppel like factor 14	Kruppel like factors Zinc fingers C2H2-type
	PSPH	2.8877	0.576791				0	1	9		0	25	52.9412	phosphoserine phosphatase	HAD Asp-based non-protein phosphatases
	CSMD1	2.8877	0.576791				0	1	9		0	25	52.9412	CUB and Sushi multiple domains 1	Sushi domain containing Protein phosphatase 1 regulatory subunits
	PKHD1L1	2.35294	0.671148				0	0	8		0	0	47.0588	PKHD1 like 1
	FRRS1L	2.35294	0.671148				0	2	8		0	50	47.0588	ferric chelate reductase 1 like
	TP53	2.35294	0.671148				0	2	8		0	50	47.0588	tumor protein p53

## Sheet: Supplementary table 4
	Supplementary Table 4: Table of genes with expression correlated with YC transcription, between cancer and matched healthy samples (genes with an average >2-fold enrichment in expression in YC enriched cancers vs. matched healthy tissues and a >2-fold depletion in expression in YC depleted cancers vs. matched healthy tissues). Genes with a published role in stem cell behaviour and differentiation…
	Gene ID	Enriched	Neutral	Depleted	Role in stem / progenitor cell behaviour	Reference
	SFN	1.69238	-2.9259	-3.91574
	CENPL	1.59555	3.20428	-3.12626
	TGFB2	1.66604	1.54379	-2.92408		27
	RETREG1	1.24493	-0.788852	-3.18356		28
	TOP2A	2.11098	1.76426	-2.29011		29
	S100A2	2.16794	-0.618968	-2.21854		30
	TNFSF9	1.89816	-0.121551	-2.35011		31
	TEX30	1.05063	2.27602	-3.12359
	KRT7	2.00926	-7.23852	-2.13747		32
	C12orf75	1.19049	1.78446	-2.9214		33
	PROSER2	1.02053	-2.41982	-3.0194
	CDCA8	2.14756	-1.6628	-1.8547		34
	RACGAP1	2.34563	2.62882	-1.60104		35
	HOOK1	2.54243	-0.788852	-1.33418		36
	ZPR1	1.72099	1.42734	-2.1284
	CDC6	1.80065	2.16501	-1.97209		37
	TYMS	1.58835	0.247311	-2.15687		38
	LOC339803	1.22223	1.08072	-2.39466
	DUSP5	1.19322	-2.67115	-2.40537
	NNT	1.00046	1.4468	-2.57222
	TNFRSF21	1.18395	-0.655819	-2.27384
	DNAJC9-AS1	1.60396	1.59969	-1.74085
	DBF4B	2.24683	-0.258778	-1.02322
	S100A4	2.03853	1.35867	-1.20756		39
	TACC3	1.98829	-0.704267	-1.24145		40
	CHAC1	2.09032	-0.124175	-1.12553		41
	TLCD5	1.28228	1.67187	-1.88215
	LOC102606465	1.23687	-0.663201	-1.83687
	PVR	1.25299	0.739561	-1.80283		42
	ANXA3	1.90064	-0.60605	-1.13919		43
	ORC1	1.20472	-0.40773	-1.7719
	FAM110C	1.26328	-0.819603	-1.62151
	UTP6	1.32741	3.11209	-1.5273		44
	PRDX4	1.09616	2.65364	-1.75744		45
	SLC30A7	1.15514	0.129014	-1.68236
	CTH	1.05132	0.961033	-1.75032		46
	HEATR1	1.44272	3.01265	-1.27991
	SLC43A1	1.07524	2.37768	-1.64431
	ZNF557	1.196	-0.775026	-1.48528
	CDCA5	1.4648	-0.883327	-1.16353
	NOC3L	1.31816	-0.266079	-1.20906
	FANCG	1.34885	0.156172	-1.14405
	TAF1A-AS1	1.03476	-0.788852	-1.37782
	TMEM41B	1.28139	-0.330571	-1.06795
	ANAPC5	1.34707	0.869018	-1.00055
	NIT2	1.29947	1.59349	-1.00273
	SLC7A1	1.28036	-0.352526	-1.01525
	YIF1B	1.22338	1.43921	-1.05103
	NAXE	1.07064	-1.72402	-1.17751
	CCNF	1.03582	-2.56581	-1.12578
	LCP1	1.10824	1.21267	-1.01428		47
	CLSPN	1.07877	0.291122	-1.01765		48

## Sheet: Supplementary table 5
	Supplementary Table 5: Tumour samples information
	Sample type	Sample ID	Usage	Alternative name	Pre-op TNM	Location	Mutational status	RT Duration (Days)	RT dose (Grays)	Chemotherapy	Tumour regression score	Doubling time (days)
	Organoid	CRC1	CAGE & RTqPCR	Responsive 1 (R1)	T3N0M0	Sigmoid	TP53 missense, APC stop gained, FBXW7 missense, TGIF1 frameshift					2.45
		CRC2	CAGE & RTqPCR	Responsive 2 (R2)	T3N1M0	Colon	TP53 missense, APC frameshift, SOX9 frameshift, TCF7L2 frameshift, SMAD4 missense, MSH2 frameshift					2.27
		CRC3	CAGE & RTqPCR	Moderately responsive	T3N1M0	Rectal	TP53 missense, NRAS missense, APC stop gained, MSH6 frameshift, SOX9 frameshift, GNAS missense					3.48
		CRC4	CAGE & RTqPCR	Non-responsive (NR1)	T2N0M0	Rectal	TP53 inframe deletion, KRAS missense, APC frameshift, SOX9 stop gained, SMAD4 frameshift, FBXW7 missense					4.12
		CRC5	CAGE & RTqPCR	Non-responsive (NR2)	T3N0M0	Colon	KRAS missense, APC missense, MSH6 frameshift, PIK3CA missense, BMPR2 frameshift, BCL9L frameshift, PTEN missense, RPL22 frameshift, ACVR2A frameshift					4.22
	CRC tissue	Responsive 1	CAGE & RTqPCR	-	T3b N2 M0	Colon		35	45	Cape	M1
		Responsive 2	CAGE & RTqPCR	-	T3 N2 M0	Rectal		32	45	5-FU	M1
		Responsive 3	CAGE & RTqPCR	-	T3a N1 M0	Rectal		35	45	5-FU	M1
		Responsive 4	CAGE & RTqPCR	-	T3 N0 M0	Rectal		36	45	Cape	M1
		Responsive 5	RTqPCR	-	T3 N2 M0	Rectal		31	45	Not known	M1
		Responsive 6	RTqPCR	-	T4 N2 M0	Sigmoid		38	50.4	Cape	M1
		Non-Responsive 1	CAGE & RTqPCR	-	T3 N1 M0	Rectal		35	45	Cape	M4
		Non-Responsive 2	CAGE & RTqPCR	-	T3 N0 M0	Rectal		32	45	Cape	M5
		Non-Responsive 3	CAGE & RTqPCR	-	T3 N1 M0	Rectal		39	50.4	Cape	M5
		Non-Responsive 4	CAGE & RTqPCR	-	T3 N2 M0	Rectal		38	50.4	Cape	M4
		Non-Responsive 5	RTqPCR	-	T3 N2 M0	Rectal		37	50.4	Cape	M4
		Non-Responsive 6	RTqPCR	-	T3 N1 M0	Rectal		42	50.4	5-FU	M5

## Sheet: Supplementary table 6
	Supplementary Table 6: Key CAGE library and Consensus cluster statistics
	Sample type	Sample ID	Library Size	Number of Consensus clusters	Dual initiators
	Organoid	CRC1 Control	13910239	18713	6292
		CRC2 Control	7755829
		CRC3 Control	8106419
		CRC4 Control	22169241
		CRC5 Control	26650370
		CRC1 Irradiated	8160559
		CRC2 Irradiated	6484502
		CRC3 Irradiated	7864818
		CRC4 Irradiated	5222105
		CRC5 Irradiated	19810062
		Dacto_IRR_CRC5	18714381
		Dacto_only_CRC5	23639187
	CRC tissue	Responsive	334892	3472	186
		Non-Responsive	3360099

## Sheet: Supplementary table 7
	Supplementary table 7: Total, YR component and YC component expression profiles for known 5’TOP containing translation and ribosome associated genes (as listed in49). Average % of YC transcripts from each gene, identified by CAGE of the CRC organoid samples is also shown (right column). Ordered by degree of transition in total gene expression level between responsive (CRC1&2) and non-responsive (…
		Total						YR						YC						Average
		CRC 1	CRC 2	CRC 3	CRC 4	CRC 5		CRC 1	CRC 2	CRC 3	CRC 4	CRC 5		CRC 1	CRC 2	CRC 3	CRC 4	CRC 5		%YC
	RPSA	1.24639	0.753832	-0.119061	-0.723016	-1.15815		1.25749	0.732296	-0.0951328	-0.749113	-1.14554		0.912265	1.08774	-0.561351	-0.156027	-1.28263		9.10033
	RPL4	0.973958	0.833015	0.262885	-0.764533	-1.30532		0.313392	0.488626	1.24838	-0.989646	-1.06075		1.05075	0.859229	0.0753924	-0.691765	-1.29361		83.979
	RPL5	0.975675	0.770233	0.372642	-0.869786	-1.24876		-0.0233662	0.248074	1.53943	-0.804693	-0.959445		1.00914	0.782996	0.306098	-0.857325	-1.24091		88.296
	RPS6	1.06037	0.608987	0.45194	-0.901677	-1.21962		0.408758	-0.61256	1.58052	-0.610991	-0.765726		1.0634	0.624671	0.430092	-0.899921	-1.21825		92.8043
	RPL37	1.04155	0.633253	0.438013	-0.843912	-1.2689		0.757186	0.472046	0.922087	-0.935101	-1.21622		1.21477	0.728384	-0.0152531	-0.703981	-1.22392		44.8217
	RPL35	1.20777	0.52663	0.305972	-0.809502	-1.23087		0.251902	-0.0906101	1.55856	-0.759282	-0.960574		1.25591	0.56792	0.166801	-0.781976	-1.20866		80.0716
	RPS9	1.20351	0.753489	-0.204785	-0.425123	-1.32709		-0.884507	-0.835909	-0.0252791	1.57802	0.167674		1.20523	0.759353	-0.202096	-0.447198	-1.31529		92.2124
	RPS5	1.35997	0.699641	-0.467337	-0.500394	-1.09188		-0.103097	-1.13474	-0.130535	-0.25082	1.61919		1.35482	0.704368	-0.464436	-0.496531	-1.09822		95.8907
	RPS24	1.44529	0.314485	0.130444	-0.878868	-1.01135		1.48743	-0.523184	0.570011	-0.689868	-0.844391		1.43764	0.342079	0.114699	-0.881635	-1.01278		90.672
	RPS16	1.51248	0.339186	-0.0869366	-0.75458	-1.01015		0.800393	-0.540849	1.33807	-0.809929	-0.787683		1.51415	0.358845	-0.124084	-0.744422	-1.00449		91.2121
	RPL27A	1.31013	0.270577	0.42587	-0.914433	-1.09215		-0.749044	-1.17893	1.36746	0.175342	0.38517		1.3145	0.285645	0.405006	-0.912673	-1.09248		89.0974
	RPL23	1.17509	0.341131	0.538177	-0.800394	-1.254		0.886275	-0.31094	1.22302	-0.849182	-0.949177		1.18851	0.411964	0.448063	-0.780611	-1.26792		88.6618
	RPL8	1.57537	0.207797	-0.0807582	-0.752688	-0.94972		0.787191	-0.547086	1.2821	-1.1344	-0.387807		1.57923	0.246938	-0.159444	-0.709526	-0.957194		82.579
	NAP1L1	1.62248	0.229886	-0.283456	-0.741811	-0.827097		1.34291	0.493817	0.108348	-1.12958	-0.815497		1.62394	0.227721	-0.286393	-0.738449	-0.826819		93.9671
	RPL39	1.37142	0.0522444	0.505323	-0.94683	-0.982159		0.95047	-0.64918	1.22242	-0.86188	-0.661831		1.37205	0.0544448	0.502786	-0.946613	-0.98267		99.497
	eIF3E	1.36146	0.0466109	0.525068	-0.961818	-0.971321		0.61762	-0.233019	1.40258	-0.894044	-0.893139		1.47378	0.114132	0.276673	-0.926495	-0.938088		68.6453
	RPS3	1.584	0.124327	-0.148814	-0.435296	-1.12422		1.3139	-0.654268	0.844879	-0.749656	-0.754852		1.58331	0.12911	-0.154934	-0.432623	-1.12486		97.3746
	RPL18	1.4568	0.603378	-0.943299	-0.54968	-0.567197		0.133302	-1.21679	-0.0465927	-0.399568	1.52965		1.31914	0.801789	-0.862141	-0.427604	-0.831185		60.9397
	eIF3H	1.49269	-0.144945	0.424354	-0.868527	-0.903574		0.95305	-0.324985	1.05466	-1.3199	-0.362815		1.52913	-0.118849	0.334795	-0.792149	-0.952923		68.0834
	RPS11	1.44351	-0.0195192	0.256351	-0.371991	-1.30836		0.852765	-0.822492	1.25971	-0.942816	-0.347167		1.43743	0.0767854	0.123772	-0.28463	-1.35336		84.4681
	RPS25	1.24623	-0.0934346	0.750837	-0.775008	-1.12862		0.935159	-0.366486	1.18661	-0.731667	-1.02362		1.42372	0.153905	0.309707	-0.753371	-1.13396		41.046
	eIF4B	1.31699	0.669318	-0.942759	-0.0834523	-0.960098		1.72758	-0.40413	-0.804047	-0.447809	-0.0715929		1.28634	0.703148	-0.937491	-0.0684723	-0.983528		93.2819
	RPL26	0.998014	-0.00799352	1.00413	-1.05748	-0.936671		1.23292	-0.867204	0.897235	-0.881797	-0.381151		0.983387	0.0248896	1.00253	-1.05821	-0.9526		90.2043
	RPL36	1.71862	-0.0777619	-0.311123	-0.492557	-0.837182		0.845921	-1.06142	1.18873	-0.854811	-0.11842		1.71413	-0.0454751	-0.352387	-0.472066	-0.8442		88.797
	RPL24	1.66448	-0.16882	-0.14471	-0.309729	-1.04122		0.464985	-0.0212515	1.42625	-0.953778	-0.916211		1.69337	-0.175615	-0.36597	-0.18576	-0.966027		80.8084
	RPL30	0.430997	0.315305	1.28165	-0.924776	-1.10317		-0.315202	-0.695252	1.68356	-0.758677	0.0855761		0.485107	0.399659	1.19004	-0.902621	-1.17219		85.4039
	RPL21	1.40248	-0.231756	0.407561	-0.256337	-1.32194		1.27073	-0.197635	0.729712	-0.594295	-1.20852		1.3441	-0.251367	-0.463184	0.611908	-1.24146		28.3255
	RPL13	1.57064	0.0554901	-0.534007	0.0233601	-1.11548		1.33417	-0.81566	-0.684687	0.815236	-0.64906		1.5665	0.0892301	-0.523524	-0.00794042	-1.12427		89.0748
	RPS4X	0.98633	-0.179008	1.09172	-0.944016	-0.95503		0.82439	-0.2948	1.26963	-0.937771	-0.86145		1.44101	0.373253	0.0334205	-0.728823	-1.11887		27.8846
	RPS12	1.43906	0.0751339	-0.322545	0.148958	-1.34061		-1.03962	-0.369641	1.65822	-0.0938906	-0.155075		1.43926	0.0753093	-0.323336	0.148971	-1.3402		99.8146
	RPL22	1.65004	-0.416209	0.185139	-0.531834	-0.887137		0.990237	-0.879434	1.17826	-0.528581	-0.760482		1.66023	-0.398013	0.151087	-0.528212	-0.885092		90.1863
	RPS27	0.148788	0.860769	0.530632	0.170458	-1.71065		0.124514	0.562135	0.26509	0.778188	-1.72993		0.148914	0.862895	0.53266	0.164999	-1.70947		97.9446
	RPL13A	1.32377	0.456651	-1.33282	0.061269	-0.508862		1.34809	0.48747	-1.15195	0.096586	-0.780201		0.260095	-0.0364923	-1.4176	-0.180374	1.37437		10.2215
	RPS23	1.07779	0.142138	-0.271597	0.59699	-1.54532		-0.100167	-0.797782	1.68449	-0.0718207	-0.714724		1.08723	0.185863	-0.363814	0.603104	-1.51238		93.049
	RPS26	0.244024	-0.0517608	1.53863	-1.05568	-0.675216		0.263761	-0.150601	1.56098	-1.02379	-0.650346		-0.11019	1.30281	0.685345	-1.1085	-0.769463		7.08237
	RPL14	1.71212	-0.60479	-0.565645	0.0728179	-0.614503		-0.607805	-0.932711	1.59925	-0.346615	0.287879		1.71176	-0.599085	-0.572327	0.0743623	-0.614714		73.7174
	RPS27A	0.0960595	-0.310125	1.67728	-0.65795	-0.805261		0.0397243	-0.303336	1.69472	-0.643833	-0.787277		1.20552	-0.371774	0.921756	-0.782997	-0.97251		10.1143
	RPL36A	0.808675	-0.909287	1.30069	-0.368333	-0.83174		0.597051	-0.821141	1.47189	-0.513694	-0.734108		1.33679	-1.00683	0.455329	0.191998	-0.977289		28.1718
	RPL11	1.32457	-0.825809	0.0677493	0.552952	-1.11946		1.26121	-0.834112	0.268125	0.489065	-1.18429		1.40502	-0.708264	-0.642382	0.71785	-0.772221		14.2988
	RPS13	1.53143	-1.07451	0.122776	0.108314	-0.688012		0.170762	-1.63407	0.723067	-0.131792	0.872037		1.47024	-0.0220707	-0.355045	0.199899	-1.29302		36.5425
	RPL34	0.415306	0.414085	-0.691991	1.18982	-1.32722		-1.29091	-0.767388	0.553315	0.361327	1.14366		0.692209	0.547884	-0.715977	0.871675	-1.39579		81.1561
	RPL15	-0.794245	0.491432	1.46314	-0.976219	-0.184106		-0.749957	0.440251	1.5001	-0.972638	-0.217756		-1.21141	1.29337	-0.479517	-0.325977	0.723534		3.7924
	RPL3	1.07823	0.077483	-1.54133	0.62948	-0.243871		1.00013	0.174253	-1.54202	0.695664	-0.328035		1.36358	-0.437458	-1.36173	0.211473	0.224139		28.1688
	RPL7	-0.0956032	-0.400491	1.74558	-0.587277	-0.662209		-0.250211	-0.429239	1.77509	-0.516283	-0.579357		0.739717	-0.181551	1.29902	-0.865927	-0.991255		15.0263
	RPS18	1.46179	-0.979344	-0.274062	0.531121	-0.739503		1.13305	-1.4269	0.617413	0.189368	-0.512922		1.37299	-0.337336	-0.981276	0.692777	-0.74716		42.1218
	RPS15	0.956019	-1.18537	1.00411	-0.818982	0.0442324		0.860675	-1.27697	0.997375	-0.772728	0.191645		1.2401	-0.675822	0.918801	-0.916844	-0.566234		15.1758
	RPL12	-0.415221	-0.2272	1.34426	0.57715	-1.27899		-0.430033	-0.590045	1.04697	1.07523	-1.10212		-0.364599	0.0912149	1.46332	0.115476	-1.30541		41.1537
	RPS3A	1.03259	-1.44279	0.86455	-0.200119	-0.254231		0.084795	-1.50681	1.27114	-0.142686	0.293563		1.67138	-0.0536664	-0.573007	-0.116428	-0.928282		25.6621
	RPL19	-0.48522	-0.529678	1.78126	-0.476661	-0.289697		-0.483567	-0.53125	1.781	-0.479112	-0.287075		-0.871996	0.0757158	1.43141	0.383593	-1.01873		0.701963
	RPL31	0.89849	-0.907062	-0.556894	1.2574	-0.691934		-0.121362	-1.5659	1.16024	0.108301	0.418728		0.924738	-0.666541	-0.744754	1.25014	-0.763587		72.7879
	RPS2	1.05184	-0.706082	-1.31392	0.800333	0.167824		0.602634	-0.718281	-1.37333	0.995821	0.493158		1.08402	-0.702421	-1.30415	0.781556	0.140993		90.9126
	RPS20	0.0855411	-1.13885	1.30035	0.574432	-0.821478		-0.778486	-1.01345	0.186713	0.0802307	1.52499		0.119754	-1.0948	1.29267	0.571136	-0.888755		98.3237
	RPL9	-0.421787	-0.908637	1.39335	-0.757088	0.694157		-0.401686	-0.880196	1.40957	-0.794891	0.667199		-0.587483	-0.778278	-0.768445	1.36812	0.766084		1.4403
	RPS7	0.343385	-1.67327	0.909159	-0.0787432	0.499472		0.21084	-1.48898	1.12608	-0.402962	0.555023		0.598466	-0.903526	-0.891589	1.40905	-0.212404		17.4409
	RPL18A	0.217587	-1.63845	0.949428	0.593206	-0.121771		0.338509	-1.58838	1.14325	0.211023	-0.104407		-0.391424	-0.827028	-0.396355	1.72988	-0.11507		5.51335
	RPL10	0.783705	-1.60961	-0.281148	0.326423	0.780626		-0.768844	-0.529927	0.409004	-0.687576	1.57734		1.16922	-1.39991	-0.482693	0.661429	0.0519568		44.4843
	RPL27	-0.442106	-1.27378	1.24238	-0.27629	0.749794		-0.467957	-1.13153	1.34005	-0.449618	0.709061		-0.103492	-1.63356	0.136641	0.903773	0.696636		16.9575
	RPL32	-0.314092	-0.722952	-0.419328	1.76316	-0.306787		0.947976	-0.546461	1.21925	-0.847256	-0.773507		-0.53555	-0.457357	-0.701814	1.73489	-0.0401723		37.0736
	RPS21	-0.254787	-1.43415	0.728617	-0.185531	1.14585		0.0633991	-1.51016	0.357018	-0.160173	1.24991		-1.24471	-0.0502517	1.55387	-0.137614	-0.121296		11.4305
	RPS29	-0.652547	-0.518985	-0.489302	1.74863	-0.0877975		-0.925827	-0.866286	-0.0450883	1.51135	0.325851		-0.636594	-0.499941	-0.509084	1.7533	-0.107677		86.839
	eiF3F	-0.506097	-0.493979	-1.03974	1.43123	0.608581		-0.647723	-0.532606	-0.829349	0.461902	1.54778		-0.488572	-0.48339	-1.03653	1.47127	0.537218		95.598
	eIF3A	-0.858002	-0.54436	-0.30497	1.69539	0.0119393		-1.04413	-0.815037	-0.0616625	1.4059	0.514937		-0.721618	-0.379924	-0.414499	1.7615	-0.245454		61.638
	RPS19	-0.458673	-0.750505	-0.809387	1.52598	0.492585		-0.718193	-0.743028	-0.729466	1.08064	1.11005		-0.377659	-0.73216	-0.808596	1.60238	0.31604		85.866
	RPS14	-0.435847	-0.920723	-0.750879	1.3519	0.755546		-0.75798	-0.895674	-0.416572	0.643461	1.42677		-0.243037	-0.842229	-0.833145	1.54967	0.368739		74.5881
	RPS8	-0.347217	-1.50715	0.141431	1.10229	0.610653		-0.327317	-1.56938	0.264065	0.933477	0.699151		-0.360056	-0.73951	-0.577735	1.72832	-0.0510233		6.95492
	RPL7A	-0.751504	-0.806963	-0.579168	1.35507	0.782568		-1.02357	-0.510381	1.51219	-0.439048	0.460807		-0.737564	-0.800076	-0.600014	1.3613	0.776359		92.0668
	RPL41	-0.51296	-1.34447	-0.060988	0.752594	1.16583		-0.491841	-1.39425	0.379757	0.235753	1.27058		-0.434587	-0.98826	-0.680277	1.33452	0.768599		29.1321

## Sheet: Supplementary table 8
	Supplementary table 8: Total, YR component and YC component differential expression profiles (IRR/Control for each organoid sample) for known 5’TOP containing translation and ribosome associated genes (as listed in49). Average % of YC transcripts from each gene, identified by CAGE of the CRC organoid samples is also shown (right column). Ordered by proportion of total expression coming from the Y…
	IRR/Cont	Total						YR						YC						Average
		CRC 1	CRC 2	CRC 3	CRC 4	CRC 5		CRC 1	CRC 2	CRC 3	CRC 4	CRC 5		CRC 1	CRC 2	CRC 3	CRC 4	CRC 5		%YC
	RPS12	0.617603	0.470617	0.436183	0.782653	1.31893		2.39263	0.887231	0.247113	7.85653	0.917198		0.616966	0.470314	0.436457	0.777226	1.31976		99.8146
	RPL39	0.456633	0.36778	0.373203	47.0401	34.2313		0.738556	3.40688	0.866085	#DIV/0!	12.9216		0.455961	0.365906	0.37109	46.7389	34.4639		99.497
	RPS20	0.731599	0.484101	0.552063	0.914348	1.22644		1.17335	1.2289	0.383383	1.11344	0.595307		0.729354	0.481648	0.554226	0.911567	1.25623		98.3237
	RPS27	0.359231	0.256188	0.465343	0.72828	0.999401		0.565782	0.50249	0.560885	1.75894	1.30779		0.356343	0.253104	0.46411	0.71224	0.993261		97.9446
	RPS3	0.477365	0.391566	0.410781	0.607246	0.931571		0.792145	0.8334	0.516511	1.97426	0.902856		0.474129	0.386438	0.408654	0.58484	0.93264		97.3746
	RPS5	0.60879	0.479448	0.530399	0.688692	1.26338		1.32452	1.00679	0.584204	2.96257	0.845952		0.601098	0.47379	0.528975	0.628457	1.29446		95.8907
	eiF3F	0.497192	0.233742	1.26927	0.447089	0.711007		0.510329	0.14379	2.22176	0.764805	0.432365		0.496857	0.236777	1.23922	0.436469	0.735224		95.598
	NAP1L1	0.241324	0.223587	0.407856	0.21849	0.6738		0.771831	0.734787	0.826824	1.175	1.54092		0.235868	0.215131	0.397731	0.190922	0.624663		93.9671
	eIF4B	0.364549	0.216558	0.666574	0.187306	0.624869		1.10097	1.02734	1.35554	0.855628	0.609947		0.333362	0.196955	0.638927	0.1664	0.625772		93.2819
	RPS23	0.448917	0.346835	0.565405	0.864499	1.01658		1.63834	1.49296	0.721313	4.19674	2.25174		0.417597	0.320708	0.555153	0.765905	0.964922		93.049
	RPS6	0.570375	0.472251	0.468561	0.448949	1.06343		1.51391	1.22643	0.557998	1.6107	0.978828		0.553387	0.461975	0.465458	0.385611	1.07462		92.8043
	RPS9	0.553029	0.566459	0.582206	0.606948	1.70717		1.24073	1.38631	0.70014	3.1061	2.29992		0.545074	0.555082	0.57861	0.468245	1.64651		92.2124
	RPL7A	0.910388	0.421361	0.337935	0.983316	1.28294		3.07932	2.01344	0.859963	3.02753	1.88001		0.826387	0.31709	0.289922	0.963692	1.27165		92.0668
	RPS16	0.553239	0.305448	0.465902	0.856389	1.02348		1.95081	2.41959	0.56966	3.50879	1.50211		0.521771	0.271269	0.458616	0.751487	0.977799		91.2121
	RPS2	0.664947	0.788802	1.67455	1.3066	1.49227		0.766362	0.544756	1.25579	2.85954	1.0977		0.657716	0.811951	1.72051	1.1611	1.53368		90.9126
	RPS24	0.578271	0.384193	0.52092	2.44018	3.0722		1.39186	1.59939	0.701007	3.9946	2.05433		0.54861	0.365509	0.511816	2.30145	3.30522		90.672
	RPL26	0.614929	0.407099	0.447941	0.644433	0.961106		1.33408	1.27869	0.976299	9.07035	1.43603		0.587144	0.397684	0.430361	0.353725	0.931942		90.2043
	RPL22	0.605322	0.433093	0.571846	0.771193	0.781774		1.44781	1.25154	0.707435	2.57598	1.24698		0.57731	0.399528	0.56196	0.656051	0.733835		90.1863
	RPL27A	0.503854	0.370666	0.498757	0.810012	0.682878		2.13248	1.7128	0.706816	2.22726	1.14387		0.485015	0.350408	0.491771	0.682212	0.612935		89.0974
	RPL13	0.338678	0.315378	0.588803	0.6235	0.881752		0.713888	0.852877	0.93722	1.62748	1.32196		0.319453	0.290069	0.564464	0.541923	0.829609		89.0748
	RPL36	0.445398	0.531	0.443223	1.09629	0.886461		1.75136	2.65675	0.709089	3.73184	1.15511		0.404588	0.47257	0.414378	0.967766	0.850439		88.797
	RPL23	0.507797	0.407139	0.495713	0.829175	0.831155		0.978424	1.06477	0.640915	1.85395	1.03406		0.465083	0.367995	0.475771	0.760891	0.810378		88.6618
	RPL5	0.453357	0.381658	0.574334	0.449653	1.05591		1.68586	1.69417	1.10474	1.9286	1.65667		0.415521	0.329376	0.528188	0.364466	0.988367		88.296
	RPS29	0.731297	0.618035	0.246622	0.432761	1.30791		3.06616	2.2072	0.373292	1.85047	2.68784		0.599122	0.544637	0.229442	0.360913	1.17934		86.839
	RPS19	0.598008	0.554005	0.40246	1.20443	1.22395		1.08438	1.27353	0.484633	1.91373	1.39543		0.587137	0.535846	0.399238	1.07956	1.16733		85.866
	RPL30	0.662075	0.378053	0.946992	1.29085	0.81745		1.78452	1.76131	0.929555	4.13099	1.35581		0.596936	0.31305	0.948727	1.05743	0.730199		85.4039
	RPS11	0.657023	0.546024	0.510421	0.452303	0.762868		1.4966	1.95835	0.681232	2.09458	1.07389		0.584079	0.469674	0.48449	0.359394	0.705451		84.4681
	RPL4	0.521931	0.409502	0.781133	0.38658	1.10834		0.994102	0.975754	0.912712	1.5812	1.64304		0.471523	0.337783	0.747454	0.312547	1.046		83.979
	RPL8	0.447333	0.421733	0.705224	0.368377	0.969797		1.23357	1.38767	1.06399	1.66916	1.05125		0.402225	0.367968	0.646146	0.259381	0.949907		82.579
	RPL34	0.615335	0.537897	0.394764	2.7373	2.11687		1.7429	0.91739	0.286634	2.61708	1.28713		0.568161	0.503213	0.434126	2.75836	2.73607		81.1561
	RPL24	0.511907	0.350527	0.432413	0.695459	0.64765		1.3033	0.957092	0.774529	2.26133	0.99818		0.434213	0.262376	0.344169	0.559859	0.600882		80.8084
	RPL35	0.602369	0.599415	0.455632	0.700233	0.917273		1.81503	1.94523	0.706142	2.47504	1.61037		0.51755	0.4969	0.40837	0.487862	0.778509		80.0716
	RPS14	0.613571	0.529906	0.41477	0.917173	0.947331		1.7432	2.27616	0.696909	1.76804	0.790112		0.510614	0.385771	0.335441	0.720673	1.02682		74.5881
	RPL14	0.474098	0.695077	0.39541	0.589176	1.12853		1.68185	1.86917	0.706014	1.86542	1.38417		0.461633	0.347183	0.290365	0.545138	1.00938		73.7174
	RPL31	0.495057	0.468068	0.507308	1.48961	1.22808		1.37226	1.15244	0.638197	4.13679	1.48582		0.36383	0.362014	0.453093	1.10243	1.13801		72.7879
	eIF3E	0.481988	0.340925	0.642158	6.87979	9.36307		1.34824	1.10782	0.883284	8.95481	8.36557		0.34225	0.212801	0.527678	6.10793	9.89206		68.6453
	eIF3H	0.627427	0.446961	0.755455	0.476167	0.934639		0.929004	0.845959	1.07288	1.35029	1.07416		0.580469	0.356109	0.670046	0.240269	0.847559		68.0834
	eIF3A	0.649861	0.546059	0.665924	0.200146	0.677303		0.515161	0.614983	0.513289	0.172668	0.514051		0.738219	0.506384	0.801302	0.215183	0.838155		61.638
	RPL18	0.490486	0.43597	0.733915	1.41381	0.92207		1.18672	1.59329	0.976398	2.82548	0.948601		0.358116	0.294159	0.584879	0.905849	0.89721		60.9397
	RPL37	0.588026	0.587981	0.639865	0.86806	1.31171		0.765669	0.794855	0.651285	1.46756	1.31799		0.451873	0.418109	0.622994	0.411642	1.30396		44.8217
	RPL10	0.809458	0.804402	0.776687	1.6537	1.07423		1.12454	0.774731	0.812912	2.75846	1.10418		0.687933	0.923396	0.727246	1.11813	1.03633		44.4843
	RPS18	0.817638	0.862137	0.546541	2.32198	1.11765		1.27202	2.03259	0.630099	3.11253	1.32714		0.438282	0.310643	0.396095	1.72418	0.90393		42.1218
	RPL12	2.03254	1.48826	1.04671	2.04807	1.28537		3.13497	1.98609	1.57888	2.21995	0.89753		0.722904	1.03047	0.546386	1.79882	1.94429		41.1537
	RPS25	0.748933	0.409737	0.513476	1.32258	0.949823		0.777347	0.712206	0.533712	1.77956	1.11984		0.726508	0.196199	0.485596	0.818984	0.697511		41.046
	RPL32	1.37708	1.43614	0.633837	2.63461	1.40803		1.2867	1.79876	0.671442	4.1963	1.49779		1.66952	0.690803	0.442007	2.01663	1.30703		37.0736
	RPS13	0.961413	0.960534	0.672845	2.41537	1.19293		1.83246	2.01847	0.827057	4.80813	1.27629		0.470545	0.544423	0.465956	0.543484	0.949053		36.5425
	RPL41	1.01187	1.33743	0.563116	2.57873	0.730011		1.25979	1.78842	0.635354	3.28974	0.697575		0.514228	0.604996	0.257848	1.78815	0.796757		29.1321
	RPL21	1.2389	1.01499	0.570336	1.81452	1.4577		1.39961	1.1774	0.563357	1.95572	1.26444		0.85262	0.582298	0.60558	1.64325	2.09658		28.3255
	RPL36A	1.14456	0.943772	0.561289	1.65162	1.44408		1.2413	1.00948	0.543985	2.03936	1.41718		0.939991	0.787537	0.631623	1.05569	1.51385		28.1718
	RPL3	0.415902	0.53909	1.174	0.733552	0.976233		0.339887	0.368336	1.01681	0.466885	0.842105		0.751079	1.59798	1.68395	2.25767	1.47156		28.1688
	RPS4X	1.5003	1.47157	0.92113	1.58954	0.796642		1.57949	1.74919	0.913603	2.32655	0.761221		1.27422	0.951547	0.971792	0.917407	0.892058		27.8846
	RPS3A	1.33209	1.40516	0.529845	2.31116	1.1323		1.71129	1.81086	0.519266	2.70591	1.16944		0.792779	0.852015	0.569176	1.4322	0.999863		25.6621
	RPS7	1.6854	1.63433	0.570974	2.76847	1.13325		1.72224	1.8922	0.570589	3.1447	1.15931		1.54377	0.872868	0.574479	1.84725	0.98546		17.4409
	RPL27	1.50005	1.73186	0.504954	3.0432	1.14271		1.7499	2.00569	0.535441	3.69186	1.2454		0.745292	0.820169	0.322079	1.52935	0.710145		16.9575
	RPS15	1.8261	3.09817	0.967161	3.17959	1.54198		1.81468	3.00872	0.94476	3.11928	1.46237		1.8798	3.53409	1.0886	3.66332	2.24666		15.1758
	RPL7	2.07901	1.84354	0.653177	3.30319	6.0355		2.36923	2.22225	0.669928	2.951	5.08306		1.51307	0.708578	0.549983	8.82579	#DIV/0!		15.0263
	RPL11	1.19228	0.904011	0.769641	1.62996	1.39554		1.2765	0.928836	0.777212	1.75237	1.48409		0.821989	0.766208	0.712461	1.07942	0.951779		14.2988
	RPS21	3.36583	3.29353	0.758867	12.6334	1.36391		3.36583	3.55519	0.960362	12.4177	1.28245		#DIV/0!	2.50855	0	14.3111	2.3694		11.4305
	RPL13A	0.332918	0.319075	0.222422	1.60064	0.418728		0.284593	0.310408	0.222422	1.60781	0.410101		0.926882	0.418091	#DIV/0!	1.52193	0.445436		10.2215
	RPS27A	2.18834	1.56683	0.727899	16.0016	11.9649		2.29798	1.63864	0.728764	17.6037	14.9639		1.52509	1.0265	0.712863	8.30159	2.51908		10.1143
	RPSA	0.729521	0.656633	0.906319	2.32681	3.11737		0.732078	0.673853	0.924834	2.47848	3.57809		0.687651	0.44486	0.622124	1.48164	1.28657		9.10033
	RPS26	2.00737	1.60959	0.854724	9.1909	1.61229		2.0242	1.64191	0.867283	9.3807	1.67902		1.75783	1.39268	0.641361	6.95072	0.766506		7.08237
	RPS8	1.23846	1.42028	0.624943	1.80609	0.75711		1.28313	1.52712	0.640644	1.87878	0.776092		0.72706	0.577574	0.341478	1.36065	0.510634		6.95492
	RPL18A	1.92597	3.69582	0.894183	2.89791	1.42566		1.93724	3.49106	0.845894	3.2749	1.44067		1.58337	#DIV/0!	2.73327	1.0196	1.18316		5.51335
	RPL15	1.94634	2.06562	0.874246	3.75237	2.18933		1.92565	2.08694	0.867053	3.82252	2.20931		2.57697	1.63339	1.16246	2.31957	1.80082		3.7924
	RPL9	1.27851	1.19925	0.557334	3.25323	1.13848		1.279	1.19728	0.555147	3.33879	1.15254		1.24181	1.34614	0.852128	0.87485	0.418782		1.4403
	RPL19	1.98939	2.83073	0.3964	4.32434	2.17236		1.97272	2.83873	0.395137	4.33096	2.16484		6.38204	2.0451	0.764627	3.72458	5.6304		0.701963

## Sheet: Supplementary table 9
	Supplementary table 9: Overlapping genes between the pan-cancer, radio-responsiveness and irradiation-affected trajectory gene sets, involved in shared regulatory pathways
	M.Sig.DB Hallmark	Gene name	Pan cancer	Radio-responsivness	Irradiation affected
	MYC TARGETS V1	C1QBP	Y	Y	Y
		RPL18	Y	Y	Y
		RPLP0	Y	Y	Y
		APEX1	Y	Y	Y
		RACK1	Y	Y	Y
		RPL18	Y	Y	Y
		EIF4H	Y	Y
		NPM1	Y	Y
		PSMD8	Y	Y
		RPS3	Y	Y
		RPS5		Y	Y
	DNA REPAIR	NFX1	Y		Y
		GPX4	Y	Y
		ERCC8		Y	Y
		ITPA		Y	Y
	MTORC1 SIGNALING	ABCF2		Y	Y
		AURKA		Y	Y
		SLC1A5		Y	Y
		TBK1		Y	Y
	PI3K AKT MTOR SIGNALING	MKNK1	Y	Y	Y
		CAB39		Y	Y
		MAP2K6		Y	Y
		PRKAG1		Y	Y
		TBK1		Y	Y
	PROTEIN SECRETION	TOM1L1	Y	Y	Y

## Sheet: Supplementary table 10
	Supplementary table 10: Design of RT-qPCR primers used to dissect YC:YR expression on selected promoters.
				Primer Length	GC content	Melting temp	Amplicon length
	YC primer pair	C9orf85_YC_fwd	ACCTCAGAAGCACCAGAATAC	21	47.6	51.5	147
		C9orf85_YC_rev	CTCCTCTCATTTCCTCTCTCC	21	52.4	50.8
	YR primer pair	C9orf85_YR_fwd	TTTCTTTCCCCTCATCCTTTTG	22	40.9	50.6	166
		C9orf85_YR_rev	TTCCTACCTTGGTCTGCAC	19	52.6	50.9
	YC primer pair	PRORP_YC_fwd	TAGAGAGCTATGCAGGGTGAGG	22	54.5	54.8	113
		PRORP_YC_rev	TGCTGGAAAGGGGGTGTAAAG	21	52.4	54.2
	YR primer pair	PRORP_YR_fwd	CGTTTATGGCCGCGTTAAG	19	52.6	52	119
		PRORP_YR_rev	AGGAAAGGAAGAGAGGTACAG	21	47.6	50.2
	YC primer pair	GMPR2_YC_fwd	AGCTCTCCTCCCCAACAAAC	20	55	53.7	119
		GMPR2_YC_rev	TTGTGGAAGGTCGGGCAAAG	20	55	55
	YR primer pair	GMPR2_YR_fwd	GCTGGAATTCGTCGGCTAGTAG	22	54.5	55.1	81
		GMPR2_YR_rev	TGCAATCCCGCTAAGCCTTC	20	55	54.9
	YC primer pair	SND1_YC_fwd	ACCGACACCCACATTGACAC	20	55	54.7	144
		SND1_YC_rev	ATCTTGATGATGCCCCGCTG	20	55	54.7
	YR primer pair	SND1_YR_fwd	CGGAGATCGCGTCTCTTTC	19	57.9	52.6	144
		SND1_YR_rev	TGTCAATGTGGGTGTCGG	18	55.6	51.5

[truncated: 1 more sheets: References for Sup tables]
