# Supplementary material for: Intra-promoter switch of transcription initiation sites in proliferation signaling-dependent RNA metabolism
Source: Nat Struct Mol Biol. 2023 Nov 23;30(12):1970–84. doi: 10.1038/s41594-023-01156-8 (PMC10716046; doi:10.1038/s41594-023-01156-8)
Supplement: Supplementary file 5 — Annotated R-script code for dissection of YR, YC only, 5′TOP and internal TOP transcript isoforms. [file 41594_2023_1156_MOESM5_ESM.r]

#Load Libraries
genNames <- c(
  "BSgenome.Hsapiens.UCSC.hg38",
  strsplit("BSgenome.Hsapiens.UCSC.hg38", split = "\\.")[[1]][c(2, 4)]
)
library(CAGEr)
library(genNames[1], character.only = T)
library(data.table)
library(stringi)
library(stringr)
genSeqinfo <- seqinfo(get(genNames[1]))

#Impoprt the CAGEexp object containing CTSS, Tags clusters
#and CC (consensus clusters) data for all samples

ce <- readRDS("OrganoidCAGEce.rds")

###Functions##
getCTSSgr <- function(x) {
  CTSSGR = CTSSnormalizedTpmGR(ce, x)
  CTSSGR$tagCnt = CTSStagCountGR(ce, x)$score
  CTSSGR = promoters(CTSSGR,
                     upstream = 0, downstream = 1)[, c("filteredCTSSidx", "score", "tagCnt")]
  return(CTSSGR)
}
mapCTSStoCC <- function(x, y) {
  gr <- promoters(CTSScoordinatesGR(x)[, 1],
                  upstream = 0,
                  downstream = 1)
  ctssToCCgr = subsetByOverlaps(gr, y)
  ctssToCCHits = findOverlaps(gr, y)
  ctssToCCgr$ccID = y$consensus.cluster[subjectHits(ctssToCCHits)]
  
  ctssToCCgr$ccLoc = names(y)[subjectHits(ctssToCCHits)]
  return(ctssToCCgr)
}
getCTSSseqs <- function(x) {
  idxFirst50 <-
    GenomicRanges:::get_out_of_bound_index(resize(x, 50, fix = "start"))
  
  if (length(idxFirst50) > 0)  {
    x = x[-idxFirst50]
  }
  x$Inr <-
    getSeq(get(genNames[2]),
           resize(x, 2, fix = "end"),
           as.character = T)
  
  x$First5 <- getSeq(get(genNames[2]),
                     resize(x, 5, fix = "start"),
                     as.character = T)
  
  x$First50 <- getSeq(get(genNames[2]),
                      resize(x, 50, fix = "start"),
                      as.character = T)
  
  x = sort(x)
  
  
  return(x)
}
getCTSStoCCdt <- function(x) {
  CTSS = as.data.table(x)
  CTSS = setnames(CTSS,
                  "seqnames",
                  "chrom",)
  CTSS[, ctssLoc := paste0(chrom, ':', start, ':' , strand)]
  return(CTSS[, .(ctssLoc,
                  chrom,
                  start,
                  strand,
                  filteredCTSSidx,
                  ccID,
                  ccLoc,
                  Inr,
                  First5,
                  First50)])
}
classINR <- function(x) {
  YC = c("CC", "TC")
  YR = c("CA", "TA", "CG", "TG")
  TOP = do.call(paste0, do.call(expand.grid, rep(list(c(
    "C", "T"
  )), 5)))
  x[, `:=` (
    isYC = (Inr %in% YC),
    isYR = (Inr %in% YR),
    is5TOP = (Inr %in% YC &
                First5 %in% TOP)
  )]
  return(x[, .(
    ctssLoc,
    chrom,
    start,
    strand,
    filteredCTSSidx,
    isYC,
    isYR,
    is5TOP,
    ccID,
    ccLoc,
    Inr,
    First5,
    First50
  )])
}
getIntTOP <- function(x) {
  First50TOPmatch <- gregexpr("[CT]{5,}", x$First50)
  w = x
  w[, `:=` (
    TOPpos = sapply(First50TOPmatch, function(x) {
      paste(x, collapse = ",")
    }),
    TOPlen = sapply(lapply(First50TOPmatch,  function(x) {
      attr(x, "match.length")
    }), function(x) {
      paste(x, collapse = ",")
    })
    
  )]
  w[, TOPhits := ifelse(grepl("-1", TOPpos), 0,
                        sapply(str_split(TOPpos, ","), length))]
  w[, isIntTOP := !(is5TOP) & TOPhits > 0]
  return(w)
}
getCTSSdt = function(x) {
  CTSS = cbind(sample = names(x),
               as.data.table(x))
  CTSS = setnames(CTSS,
                  c("seqnames",
                    "score"),
                  c("chrom", "tpm"))
  CTSS[, ctssLoc := paste0(chrom, ':', start, ':' , strand)]
  return(CTSS[, .(sample,
                  ctssLoc,
                  chrom,
                  start,
                  strand,
                  filteredCTSSidx,
                  tpm,
                  tagCnt)])
}

#Get CTSS genomic Ranges with Sample info from CAGEexp object (ce)

CTSSgr = unlist(as(lapply(
  setNames(sampleLabels(ce), sampleLabels(ce)), getCTSSgr
), "GRangesList"))

#Get CC (consensus clusters) genomic Ranges from CAGEexp object (ce)
CCGR = consensusClustersGR(ce)[, c("score", "consensus.cluster")]
seqinfo(CCGR) <- genSeqinfo
CCGR = sort(CCGR)

#Maps/assigns the CTSSs to a consensus cluster (CC)
ctssToCCgr <- mapCTSStoCC(ce, CCGR)

#Retrieves CTSS related sequences (Initiator dinucleotide, first 5 and 50 bases of mRNA
ctssToCCgr <- getCTSSseqs(ctssToCCgr)

#Converts the genomic Ranges object to data.table
ctssToCCdt <- getCTSStoCCdt(ctssToCCgr)

#Classifies  the Initiator type e.g. YC, YR and 5'TOP

ctssToCCdt <- classINR(ctssToCCdt)

#Looks for presence of 5 oligopyrimidines in 50 bases of mRNA and
#classifies it as internal TOP
#(if 5 oligopyrimidine is present and is not 5'TOP)

ctssToCCdt <- getIntTOP(ctssToCCdt)

#Converts the CTSS genomic Ranges object with Sample info to data.table

CTSSdt <- getCTSSdt(CTSSgr)

#Adding the per Sample info/data to the annotated CTSSs,
#by merging the two CTSS data.tables
ctssToCC_with_SampleDT <-
  merge.data.table(ctssToCCdt,
                   CTSSdt[, .(sample,
                              ctssLoc,
                              tpm,
                              tagCnt)],
                   by = "ctssLoc")
