# Supplementary material for: Intra-promoter switch of transcription initiation sites in proliferation signaling-dependent RNA metabolism
Source: Nat Struct Mol Biol. 2023 Nov 23;30(12):1970–84. doi: 10.1038/s41594-023-01156-8 (PMC10716046; doi:10.1038/s41594-023-01156-8)
Supplement: Supplementary file 6 — Statistical Source Data. [file 41594_2023_1156_MOESM6_ESM.xlsx]

## Sheet: Souce data for Fig 2
	Figure 2a		Mean Log2FC YC:YR transcription (cancer vs. healthy tissue)	Number of shared Dis (with matched healthy)	Significance
		MCF7 (Breast carcinoma)	-0.53	3612	0.0001
		HepG2 (Hepatocellular carcinoma)	-0.46	1973	0.0001
		MDA-MB-453 (Breast carcinoma)	-0.31	3517	0.0001
		NOR-P1 (Pancreatic carcinoma)	-0.13	936	0.031
		Detroit_562 (Pharyngeal carcinoma)	-0.09	1763	0.054
		NALM-6 (Acute lymphoblastic leukemia)	-0.08	2136	0.078
		TUHR10TKB (Renal cell carcinoma)	-0.07	1378	0.179
		PC-3 (Prostate cancer)	0.07	2974	0.067
		BALL-1 (Acute lymphoblastic leukemia)	0.1	2424	0.044
		Kasumi-3 (Acute myeloid leukemia)	0.13	1489	0.026
		OS-RC-2 (Renal cell carcinoma)	0.13	1632	0.018
		PC-9 (Lung adenocarcinoma)	0.14	1728	0.0028
		NB-1 (Neuroblastoma)	0.17	3518	0.0001
		MKN45 (Gastric adenocarcinoma)	0.18	1539	0.0001
		T98G (Glioblastoma)	0.21	3218	0.0001
		CHP-134 (Neuroblastoma)	0.23	3754	0.0001
		KG-1 (Acute myeloid leukemia)	0.25	1795	0.0001
		OMC-2 (Endometrial carcinoma)	0.27	2458	0.0001
		DU145 (Prostate cancer)	0.27	3886	0.0001
		MKN1 (Gastric adenocarcinoma)	0.28	1499	0.0001
		A172 (Glioblastoma)	0.29	3672	0.0001
		A549 (Lung adenocarcinoma)	0.3	1976	0.0001
		COLO_679 (Melanoma)	0.39	3012	0.0001
		JHUEM-1 (Endometrial carcinoma)	0.43	2587	0.0001
		ME-180 (Cervical cancer)	0.48	3013	0.0001
		COLO-320 (Colorectal carcinoma)	0.49	2945	0.0001
		CACO-2 (Colorectal carcinoma)	0.57	3054	0.0001
		G-361 (Melanoma)	0.59	3186	0.0001
		D98-AH2 (Cervical cancer)	0.6	3079	0.0001
		TCO-1 (Thyroid carcinoma)	0.61	3065	0.0001

## Sheet: Souce data for Fig 3
	Figure 3a
			Responsive	Non-responsive
	CTSS expression (TPM)	YR	19556	12712
		YC	12488	43365
	Figure 3d
			CRC1	CRC2	CRC3	CRC4	CRC5
	Organoid survival relative to untreated	Expt1	0.0485	0.0524	0.3271	0.559	0.944
		Expt2	0.0512	0.05483	0.2887	0.6131	0.685
		Expt3	0.0506	0.05602	0.2768	0.732	0.845
	Figure 3e
				CRC1	CRC2	CRC3	CRC4	CRC5
	CTSS expression (TPM)	Dual promoters	YR	1728786	1713368	1990414	1797326	1888634
			YC	1336436	1026222	772633	713203	438219
		Other promoters	YR	336832	313988	344549	403684	404075
			YC	13316	16014	12607	15761	12290
	Figure 3h

## Sheet: Souce data for Fig 4
	Figure 4a
				Responsive	Moderately responsive	Non-responsive
	CTSS expression (TPM)	Control	YR	1721077	1990414	1842980
			YC	1181329	772633	575711
		Irradiated	YR	1847999	1901203	1772189
			YC	663395	510186	477808

## Sheet: Souce data for Fig 6
	Figure 6d
				C9orf85	PRORP	SND1	GMPR2
	Relative ratio (YC/YR)	Responsive	CRC1	3.75	4.92	4.38	5.02
			CRC2	2.75	7.01	6.05	4.3
		Moderately-responsive	CRC3	1.72	2.37	1.62	2.73
		Non-responsive	CRC4	0.92	1.31	0.79	0.71
			CRC5	1.08	0.69	1.21	1.29
	P-value unpaired T-test Responsive vs Non-responsive			0.0477	0.0445	0.0393	0.0152
					C9orf85	PRORP	SND1	GMPR2
	Relative ratio (YC/YR)	Responsive	Cont	CRC1	0.86	0.81	0.92	1.09
				CRC2	1.14	1.19	1.08	0.91
			Irradiated	CRC1	0.31	0.09	0.14	0.15
				CRC2	0.38	0.18	0.19	0.32
		Moderately-responsive	Cont	CRC3	1	1	1	1
			Irradiated	CRC3	0.773732	0.499568	0.484456	0.540973
		Non-responsive	Cont	CRC4	0.91	0.78	1.12	0.81
				CRC5	1.09	1.22	0.88	1.19
			Irradiated	CRC4	0.9	0.71	0.67	1.4
				CRC5	1.3	0.86	1.02	0.99
	P-value unpaired T-test Responsive vs Non-responsive	Responsive	IRR vs Cont		0.0482	0.0474	0.0149	0.0221
		Non-responsive			0.6931	0.4523	0.5263	0.6115
	Figure 6e
			C9orf85	PRORP	SND1	GMPR2
	Relative ratio (YC/YR)	Responsive 1	4.57	4.57	1.34	2.45
		Responsive 2	6.78	7.78	1.98	3.67
		Responsive 3	6.89	5.89	1.45	1.47
		Responsive 4	4.56	3.56	1.46	2.7
		Responsive 5	5.43	3.43	2.78	1.34
		Responsive 6	5.12	6.12	2.98	2.56
		Non-Responsive 1	1.23	1.02	1.09	1.2
		Non-Responsive 2	0.69	0.58	0.89	0.8
		Non-Responsive 3	0.47	1.32	0.78	1.38
		Non-Responsive 4	1.79	1.73	1.23	0.72
		Non-Responsive 5	1.67	0.53	1.34	1.16
		Non-Responsive 6	0.58	0.89	0.67	0.94

## Sheet: Souce data for Fig 7
	Figure 7a
		CRC4			CRC5
		Irradiated	Dactolisib only	Dactolisib + IRR	Irradiated	Dactolisib only	Dactolisib + IRR
	Expt 1	0.904	1.06	0.42	0.954	0.95	0.3
	Expt 2	0.795	1.04	0.54	0.695	1.24	0.39
	Expt 3	0.845	1.02	0.53	0.845	0.89	0.45
	Statisitcal analyses for Figure 7a
		Adjusted P Value
	Tukey's multiple comparisons test	CRC4	CRC5
	Irradiated vs. Dactolisib only	0.284	0.269
	Irradiated vs. Dactolisib + IRR	0.0139	0.002
	Dactolisib only vs. Dactolisib + IRR	0.0004	<0.0001
	Figure 7e
			C9orf85					PRORP					SND1					GMPR2
			Untreated	Irradiated	Dactolisib only	Dactolisib + IRR		Untreated	Irradiated	Dactolisib only	Dactolisib + IRR		Untreated	Irradiated	Dactolisib only	Dactolisib + IRR		Untreated	Irradiated	Dactolisib only	Dactolisib + IRR
	CRC4	Expt 1	0.96	0.83	3.01	1.43		0.98	1.93	0.95	2.03		0.83	0.81	1.41	0.48		0.97	2.81	10.41	2.08
		Expt 2	1.05	1.13	4.56	1.32		1.03	1.53	1.16	1.72		1.12	0.56	1.56	0.49		1.02	2.06	10.16	3.049
		Expt 3	0.99	1.05	3.88	1.58		0.99	1.75	1.38	2.58		1.05	0.65	1.88	0.58		1.01	2.7	7.08	1.18
	CRC5	Expt 1	0.81	0.59	1.42	1.01		0.81	1.49	1.62	2.01		0.71	0.69	2.52	0.67		0.91	1.69	5.12	0.67
		Expt 2	1.14	0.67	1.79	0.98		1.04	1.07	1.99	1.98		1.14	0.52	2.89	0.68		1.04	1.52	3.89	0.68
		Expt 3	1.05	0.66	1.77	1.13		1.15	1.21	1.97	2.53		1.15	0.5	2.77	0.51		1.05	1.32	6.07	0.62
	Statisitcal analyses for Figure 7e
		Adjusted P Value
		CRC4				CRC5
	Tukey's multiple comparisons test	C9orf85	PRORP	SND1	GMPR2	C9orf85	PRORP	SND1	GMPR2
	Untreated vs. Irradiated	>0.9999	0.1246	0.3536	0.0334	0.0573	0.0614	0.6863	0.5565
	Untreated vs. Dactolisib only	0.0001	0.0063	<0.0001	0.8425	0.002	<0.0001	<0.0001	0.0082
	Untreated vs. Dactolisib + IRR	0.5654	0.0228	0.5985	0.0035	0.9848	0.1014	0.8715	0.0012
	Irradiated vs. Dactolisib only	0.0001	0.0004	0.0003	0.1061	0.0001	<0.0001	0.0003	0.051
	Irradiated vs. Dactolisib + IRR	0.5654	0.6365	0.9599	0.3662	0.0353	0.9835	0.3076	0.0056
	Dactolisib only vs. Dactolisib + IRR	0.0004	0.0001	0.0002	0.0097	0.003	<0.0001	<0.0001	0.4032

## Sheet: Source data Ext fig 2
	Extended data figure 2a
			librarySizes	Promoter	Exon	Intron	Intergenic
	Organoid	CRC1 Control	13910239	12912330	336786	238795	422328
		CRC2 Control	7755829	7288923	191537	94915	180454
		CRC3 Control	8106419	7682115	156256	87735	180313
		CRC4 Control	22169241	19860146	916837	627746	764512
		CRC5 Control	26650370	25120210	836816	188405	504939
		CRC1 Irradiated	8160559	7510486	231715	141604	276754
		CRC2 Irradiated	6484502	6011877	216434	85701	170490
		CRC3 Irradiated	7864818	7123121	324097	160550	257050
		CRC4 Irradiated	5222105	5134843	584750	152397	350115
		CRC5 Irradiated	19810062	18564011	633550	151273	461228
		CRC5 Dactolisib only	23639187	22297393	720360	155155	466279
		CRC5 Dactolisib + IRR	18714381	17562276	605987	137056	409062
	CRC tissue	Responsive	334892	192531	48848	34635	58878
		Non-Responsive	3360099	1982247	599130	424808	353914
	Extended data figure 2b
			YR	YC	GG	Rest
	% of CAGE reads in Consensus Clusters	CRC1 Control	51.64	29.19	7.21	11.95
		CRC2 Control	54	24.74	7.81	13.46
		CRC3 Control	62.23	19.01	6.67	12.1
		CRC4 Control	61.59	18.59	7.08	12.73
		CRC5 Control	68.4	12.53	6.84	12.23
		CRC1 Irradiated	58.69	19.82	7.1	14.38
		CRC2 Irradiated	62.71	14.26	7.91	15.11
		CRC3 Irradiated	64.22	14.04	7.51	14.22
		CRC4 Irradiated	54.07	14.97	10.22	20.74
		CRC5 Irradiated	68.09	12.29	7.04	12.58
		CRC5 Dactolisib only	65.04	14.34	7.37	13.25
		CRC5 Dactolisib + IRR	66.7	13.75	6.93	12.62

## Sheet: Source data Ext fig 3
	Extended data figure 3b
		CTSS expression (TPM)
		YR	YC
	CRC1	2065618	1349752
	CRC2	2027356	1042236
	CRC3	2334963	785240
	CRC4	2201010	728964
	CRC5	2292709	450509

## Sheet: Source data Ext fig 4
	Extended data figure 4a
			YR	YC	YC:YR ratio	% reduction in YC usage
	Responsive	Cont CRC1	1728786	1336436	0.773049	43.4855
		IRR CRC1	1808183	789967	0.436884
		Cont CRC2	1713368	1026222	0.59895	52.5232
		IRR CRC2	1887815	536823	0.284362
	Moderately responsive	Cont CRC3	1990414	772633	0.388177	30.8693
		IRR CRC3	1901203	510187	0.26835
	Non-resposonsive	Cont CRC4	1797326	713203	0.396813	17.3382
		IRR CRC4	1545084	506808	0.328013
		Cont CRC5	1888634	438219	0.23203	3.25228
		IRR CRC5	1999293	448808	0.224483

## Sheet: Source data Ext fig 6
	Extended data figure 6c
		Proportion of genes		Fold Enrichment	Raw P value	FDR
	GO biological process complete	Radio-responsiveness signature genes	All dual initiators
	Macromolecule biosynthetic process	0.215385	0.072223	2.98	1.82e-07	0.00285
	Translation	0.107692	0.0184079	5.85	1.85e-07	0.00145
	Gene expression	0.269231	0.11239	2.4	8.74e-07	0.00228
	Amide biosynthetic process	0.115385	0.0255962	4.51	1.61e-06	0.00316
	Cellular nitrogen compound biosynthetic process	0.207692	0.0771286	2.69	2.21e-06	0.00346
	Cellular metabolic process	0.515385	0.320851	1.61	4.88e-06	0.00589
	RNA metabolic process	0.192308	0.0794113	2.42	5.21e-05	0.034
	Organelle organization	0.284615	0.146972	1.94	5.42e-05	0.034
	Organonitrogen compound biosynthetic process	0.161538	0.0647433	2.5	0.000104	0.0604
	Nucleic acid metabolic process	0.207692	0.110544	1.88	0.00115	0.361
	Post-transcriptional regulation of gene expression	0.0692308	0.0241877	2.86	0.00474	1
	Regulation of mitotic cell cycle	0.0615385	0.0239448	2.57	0.0138	1

## Sheet: Source data Ext fig 9
	Extended data figure 9a&b
		Relative viability
	Olaparib drug conc. (uM)	CRC4							CRC5
		Control			Irradiated				Control			Irradiated
	0	0.913043	0.978261	1.1087	0.586957	0.782609	0.717391		1	1.07143	0.928571	0.785714	0.857143	0.821429
	0.05	1.23913	0.978261	0.913043	0.391304	0.326087	0.391304		1	1.14286	0.928571	0.5	0.428571	0.5
	0.1	0.782609	0.978261	0.913043	0.26087	0.195652	0.195652		0.928571	0.857143	0.964286	0.25	0.25	0.214286
	VE821 drug conc. (uM)
	0	0.913043	0.978261	1.1087	0.586957	0.782609	0.717391		1	1.07143	0.928571	0.785714	0.857143	0.821429
	0.05	0.847826	0.978261	1.04348	0.456522	0.586957	0.608696		0.964286	1.07143	0.928571	0.690476	0.571429	0.654762
	0.1	0.934783	0.978261	0.782609	0.26087	0.413043	0.326087		0.857143	0.952381	0.928571	0.369048	0.452381	0.404762
	Extended data figure 9c
			C9orf85							PRORP							SND1							GMPR2
			Untreated	Irradiated	Omipalisib only	Omipalisib + IRR	VE821 only	VE821 + IRR		Untreated	Irradiated	Dactolisib only	Dactolisib + IRR	VE821 only	VE821 + IRR		Untreated	Irradiated	Dactolisib only	Dactolisib + IRR	VE821 only	VE821 + IRR		Untreated	Irradiated	Dactolisib only	Dactolisib + IRR	VE821 only	VE821 + IRR
	CRC4	Expt 1	0.85	1.54	3.1	1.12	4.23	1.6		1.33	0.36	1.67	0.65	4.62	0.44		1.05	1.13	3.9	1.65	7.76	0.76		1.43	2.34	1.9	1.27	7.1	3.99
		Expt 2	0.99	1.65	3.19	1.2	5.07	1.9		0.62	0.9	2.98	0.58	3.35	0.56		1.03	0.6	4.5	1.13	9.2	0.89		0.6	0.76	1.25	2.74	5.9	3.23
		Expt 3	1.17	1.31	3.9	1.27	3.6	2.9		1.12	0.57	2.45	0.66	3.2	0.45		0.89	0.8	6.2	1.09	4.9	0.97		1.02	1.57	1.67	1.98	6.5	4.5
	CRC5	Expt 1	0.7	0.43	7.91	0.38	2.01	0.76		1.24	0.35	3.06	0.77	8.9	1.25		1.09	0.67	3.9	0.35	7.66	0.86		1.34	0.67	2.78	0.78	1.18	0.43
		Expt 2	0.98	0.56	5.78	0.55	2.68	0.97		0.58	0.68	4.56	0.56	5.2	1.67		1.23	0.56	7.5	0.45	3.89	0.56		0.58	1.04	2.56	0.75	0.56	0.66
		Expt 3	1.3	0.35	9.5	0.6	1.59	0.65		1.39	0.58	3.75	0.6	7.2	1.75		0.82	0.6	5.5	0.49	6.5	0.45		1.09	0.78	2.98	1.23	0.93	0.53
	Statisitcal analyses for Ext data 9c
		Adjusted P Value
		CRC4				CRC5
	Tukey's multiple comparisons test	C9orf85	PRORP	SND1	GMPR2	C9orf85	PRORP	SND1	GMPR2
	Untreated vs. Irradiated	0.7659	0.8697	>0.9999	0.8768	0.9565	0.9672	0.9955	0.9603
	Untreated vs. Omipalisib only	0.0004	0.0336	0.0063	0.8337	<0.0001	0.0188	0.0025	<0.0001
	Untreated vs. Omipalisib + IRR	0.9944	0.8906	0.999	0.4074	0.9739	0.9875	0.979	0.9985
	Untreated vs. VE821 only	<0.0001	0.0001	<0.0001	<0.0001	0.576	<0.0001	0.0012	0.9938
	Untreated vs. VE821 + IRR	0.0878	0.7016	>0.9999	0.0009	0.9996	0.9778	0.9961	0.3206
	Irradiated vs. Omipalisib only	0.0029	0.0053	0.0047	>0.9999	<0.0001	0.0052	0.0011	<0.0001
	Irradiated vs. Omipalisib + IRR	0.96	>0.9999	0.9938	0.9426	>0.9999	>0.9999	>0.9999	0.9979
	Irradiated vs. VE821 only	<0.0001	<0.0001	<0.0001	<0.0001	0.2006	<0.0001	0.0006	0.9997
	Irradiated vs. VE821 + IRR	0.5606	0.9992	>0.9999	0.005	0.994	0.6838	>0.9999	0.7519
	Omipalisib only vs. Omipalisib + IRR	0.0008	0.0057	0.0113	0.9647	<0.0001	0.0067	0.0008	<0.0001
	Omipalisib only vs. VE821 only	0.2255	0.0316	0.1118	<0.0001	<0.0001	0.0045	0.9976	<0.0001
	Omipalisib only vs. VE821 + IRR	0.0486	0.003	0.005	0.0058	<0.0001	0.0616	0.0012	<0.0001
	Omipalisib + IRR vs. VE821 only	<0.0001	<0.0001	0.0001	<0.0001	0.231	<0.0001	0.0004	>0.9999
	Omipalisib + IRR vs. VE821 + IRR	0.1977	0.9985	0.9955	0.0218	0.9977	0.7683	>0.9999	0.5148
	VE821 only vs. VE821 + IRR	0.0009	<0.0001	<0.0001	0.0022	0.4114	<0.0001	0.0006	0.5942
